# Supplementary material for: Predictable Words Are More Likely to Be Omitted in Fragments–Evidence From Production Data
Source: Front Psychol. 2021 Jul 22;12:662125. doi: 10.3389/fpsyg.2021.662125 (PMC8341074; doi:10.3389/fpsyg.2021.662125)
Supplement: Supplementary file 1 [file Data_Sheet_1.CSV]

Script	SentenceID	UnigramS	ContextS	Omission	Sreduction	List	SubjectID	Position
bahn	1	8.6934858243	6.7681843248	omitted	6.5545888517	B	115.B	1
bahn	1	2.5437398632	0.2135954731	realized	0.2132032499	B	115.B	2
bahn	1	2.3184473642	0.0627357553	realized	NA	B	115.B	3
bahn	2	4.7865960893	0.0631279786	realized	0.0468448635	B	36.B	1
bahn	2	2.3184473642	0.0468448635	realized	0	B	36.B	2
bahn	2	4.9930472765	2.9577717646	realized	NA	B	36.B	3
bahn	3	4.7865960893	0.0631279786	realized	0.0468448635	B	43.B	1
bahn	3	2.3184473642	0.0468448635	realized	0	B	43.B	2
bahn	3	4.9930472765	2.9577717646	realized	NA	B	43.B	3
bahn	4	4.7865960893	0.0631279786	realized	0.0468448635	B	63.B	1
bahn	4	2.3184473642	0.0468448635	realized	0	B	63.B	2
bahn	4	4.9930472765	2.9577717646	realized	NA	B	63.B	3
bahn	5	4.7865960893	0.0631279786	realized	0.0468448635	B	71.B	1
bahn	5	2.3184473642	0.0468448635	realized	0	B	71.B	2
bahn	5	4.9930472765	2.9577717646	realized	NA	B	71.B	3
bahn	6	4.7865960893	0.0631279786	realized	0.0468448635	B	75.B	1
bahn	6	2.3184473642	0.0468448635	realized	0	B	75.B	2
bahn	6	4.9930472765	2.9577717646	realized	NA	B	75.B	3
bahn	7	4.7865960893	0.0631279786	realized	0.0468448635	B	79.B	1
bahn	7	2.3184473642	0.0468448635	realized	0	B	79.B	2
bahn	7	4.9930472765	2.9577717646	realized	NA	B	79.B	3
bahn	8	4.7865960893	0.0631279786	realized	0.0468448635	B	84.B	1
bahn	8	2.3184473642	0.0468448635	realized	0	B	84.B	2
bahn	8	4.9930472765	2.9577717646	realized	NA	B	84.B	3
bahn	9	4.7865960893	0.0631279786	realized	0.0468448635	B	85.B	1
bahn	9	2.3184473642	0.0468448635	realized	0	B	85.B	2
bahn	9	4.9930472765	2.9577717646	realized	NA	B	85.B	3
bahn	10	4.7865960893	0.0631279786	realized	0.0468448635	B	104.B	1
bahn	10	2.3184473642	0.0468448635	realized	0	B	104.B	2
bahn	10	4.9930472765	2.9577717646	realized	NA	B	104.B	3
bahn	11	4.7865960893	0.0631279786	realized	0.0468448635	B	106.B	1
bahn	11	2.3184473642	0.0468448635	realized	0	B	106.B	2
bahn	11	4.9930472765	2.9577717646	realized	NA	B	106.B	3
bahn	12	4.7865960893	0.0631279786	realized	0.0468448635	B	113.B	1
bahn	12	2.3184473642	0.0468448635	realized	0	B	113.B	2
bahn	12	4.9930472765	2.9577717646	realized	NA	B	113.B	3
bahn	13	4.7865960893	0.0631279786	realized	0.0468448635	B	114.B	1
bahn	13	2.3184473642	0.0468448635	realized	0	B	114.B	2
bahn	13	4.9930472765	2.9577717646	realized	NA	B	114.B	3
bahn	14	4.7865960893	0.0631279786	realized	0.0468448635	B	132.B	1
bahn	14	2.3184473642	0.0468448635	realized	0	B	132.B	2
bahn	14	4.9930472765	2.9577717646	realized	NA	B	132.B	3
bahn	15	7.6934858099	5.0312187306	realized	5.8176232575	B	45.B	1
bahn	15	2.5437398632	1	omitted	0	B	45.B	2
bahn	15	4.7865960893	1	omitted	0	B	45.B	3
bahn	15	7.6934858099	1	realized	0	B	45.B	4
bahn	16	2.5437398632	0.2135954731	omitted	0.191986764	B	52.B	1
bahn	16	4.7865960893	0.0631279786	omitted	0	B	52.B	2
bahn	16	7.6934858099	5.0312187306	realized	0	B	52.B	3
bahn	16	7.6934858099	0	realized	0	B	52.B	4
bahn	17	2.5437398632	0	realized	NA	B	122.B	1
bahn	18	2.5849626655	0.2709977841	omitted	0.095157233	B	24.B	1
bahn	18	2.5437398632	0.2135954731	omitted	0	B	24.B	2
bahn	18	2.6490928196	0.3087527061	omitted	0.2456247276	B	24.B	3
bahn	18	2.3184473642	0.0631279786	realized	NA	B	24.B	4
bahn	19	2.5849626655	0.2709977841	omitted	0.095157233	B	26.B	1
bahn	19	2.5437398632	0.2135954731	omitted	0	B	26.B	2
bahn	19	2.6490928196	0.3087527061	omitted	0.2456247276	B	26.B	3
bahn	19	2.3184473642	0.0631279786	realized	NA	B	26.B	4
bahn	20	2.5849626655	0.2709977841	omitted	0.095157233	B	27.B	1
bahn	20	2.5437398632	0.2135954731	omitted	0	B	27.B	2
bahn	20	2.6490928196	0.3087527061	omitted	0.2456247276	B	27.B	3
bahn	20	2.3184473642	0.0631279786	realized	NA	B	27.B	4
bahn	21	2.5849626655	0.2709977841	omitted	0.095157233	B	28.B	1
bahn	21	2.5437398632	0.2135954731	omitted	0	B	28.B	2
bahn	21	2.6490928196	0.3087527061	omitted	0.2456247276	B	28.B	3
bahn	21	2.3184473642	0.0631279786	realized	NA	B	28.B	4
bahn	22	2.5849626655	0.2709977841	omitted	0.095157233	B	29.B	1
bahn	22	2.5437398632	0.2135954731	omitted	0	B	29.B	2
bahn	22	2.6490928196	0.3087527061	omitted	0.2456247276	B	29.B	3
bahn	22	2.3184473642	0.0631279786	realized	NA	B	29.B	4
bahn	23	2.5849626655	0.2709977841	omitted	0.095157233	B	30.B	1
bahn	23	2.5437398632	0.2135954731	omitted	0	B	30.B	2
bahn	23	2.6490928196	0.3087527061	omitted	0.2456247276	B	30.B	3
bahn	23	2.3184473642	0.0631279786	realized	NA	B	30.B	4
bahn	24	2.5849626655	0.2709977841	omitted	0.095157233	B	31.B	1
bahn	24	2.5437398632	0.2135954731	omitted	0	B	31.B	2
bahn	24	2.6490928196	0.3087527061	omitted	0.2456247276	B	31.B	3
bahn	24	2.3184473642	0.0631279786	realized	NA	B	31.B	4
bahn	25	2.5849626655	0.2709977841	omitted	0.095157233	B	32.B	1
bahn	25	2.5437398632	0.2135954731	omitted	0	B	32.B	2
bahn	25	2.6490928196	0.3087527061	omitted	0.2456247276	B	32.B	3
bahn	25	2.3184473642	0.0631279786	realized	NA	B	32.B	4
bahn	26	2.5849626655	0.2709977841	omitted	0.095157233	B	33.B	1
bahn	26	2.5437398632	0.2135954731	omitted	0	B	33.B	2
bahn	26	2.6490928196	0.3087527061	omitted	0.2456247276	B	33.B	3
bahn	26	2.3184473642	0.0631279786	realized	NA	B	33.B	4
bahn	27	2.5849626655	0.2709977841	omitted	0.095157233	B	34.B	1
bahn	27	2.5437398632	0.2135954731	omitted	0	B	34.B	2
bahn	27	2.6490928196	0.3087527061	omitted	0.2456247276	B	34.B	3
bahn	27	2.3184473642	0.0631279786	realized	NA	B	34.B	4
bahn	28	2.5849626655	0.2709977841	omitted	0.095157233	B	35.B	1
bahn	28	2.5437398632	0.2135954731	omitted	0	B	35.B	2
bahn	28	2.6490928196	0.3087527061	omitted	0.2456247276	B	35.B	3
bahn	28	2.3184473642	0.0631279786	realized	NA	B	35.B	4
bahn	29	2.5849626655	0.2709977841	omitted	0.095157233	B	39.B	1
bahn	29	2.5437398632	0.2135954731	omitted	0	B	39.B	2
bahn	29	2.6490928196	0.3087527061	omitted	0.2456247276	B	39.B	3
bahn	29	2.3184473642	0.0631279786	realized	NA	B	39.B	4
bahn	30	2.5849626655	0.2709977841	omitted	0.095157233	B	40.B	1
bahn	30	2.5437398632	0.2135954731	omitted	0	B	40.B	2
bahn	30	2.6490928196	0.3087527061	omitted	0.2456247276	B	40.B	3
bahn	30	2.3184473642	0.0631279786	realized	NA	B	40.B	4
bahn	31	2.5849626655	0.2709977841	omitted	0.095157233	B	41.B	1
bahn	31	2.5437398632	0.2135954731	omitted	0	B	41.B	2
bahn	31	2.6490928196	0.3087527061	omitted	0.2456247276	B	41.B	3
bahn	31	2.3184473642	0.0631279786	realized	NA	B	41.B	4
bahn	32	2.5849626655	0.2709977841	omitted	0.095157233	B	44.B	1
bahn	32	2.5437398632	0.2135954731	omitted	0	B	44.B	2
bahn	32	2.6490928196	0.3087527061	omitted	0.2456247276	B	44.B	3
bahn	32	2.3184473642	0.0631279786	realized	NA	B	44.B	4
bahn	33	2.5849626655	0.2709977841	omitted	0.095157233	B	46.B	1
bahn	33	2.5437398632	0.2135954731	omitted	0	B	46.B	2
bahn	33	2.6490928196	0.3087527061	omitted	0.2456247276	B	46.B	3
bahn	33	2.3184473642	0.0631279786	realized	NA	B	46.B	4
bahn	34	2.5849626655	0.2709977841	omitted	0.095157233	B	47.B	1
bahn	34	2.5437398632	0.2135954731	omitted	0	B	47.B	2
bahn	34	2.6490928196	0.3087527061	omitted	0.2456247276	B	47.B	3
bahn	34	2.3184473642	0.0631279786	realized	NA	B	47.B	4
bahn	35	2.5849626655	0.2709977841	omitted	0.095157233	B	48.B	1
bahn	35	2.5437398632	0.2135954731	omitted	0	B	48.B	2
bahn	35	2.6490928196	0.3087527061	omitted	0.2456247276	B	48.B	3
bahn	35	2.3184473642	0.0631279786	realized	NA	B	48.B	4
bahn	36	2.5849626655	0.2709977841	omitted	0.095157233	B	50.B	1
bahn	36	2.5437398632	0.2135954731	omitted	0	B	50.B	2
bahn	36	2.6490928196	0.3087527061	omitted	0.2456247276	B	50.B	3
bahn	36	2.3184473642	0.0631279786	realized	NA	B	50.B	4
bahn	37	2.5849626655	0.2709977841	omitted	0.095157233	B	53.B	1
bahn	37	2.5437398632	0.2135954731	omitted	0	B	53.B	2
bahn	37	2.6490928196	0.3087527061	omitted	0.2456247276	B	53.B	3
bahn	37	2.3184473642	0.0631279786	realized	NA	B	53.B	4
bahn	38	2.5849626655	0.2709977841	omitted	0.095157233	B	54.B	1
bahn	38	2.5437398632	0.2135954731	omitted	0	B	54.B	2
bahn	38	2.6490928196	0.3087527061	omitted	0.2456247276	B	54.B	3
bahn	38	2.3184473642	0.0631279786	realized	NA	B	54.B	4
bahn	39	2.5849626655	0.2709977841	omitted	0.095157233	B	55.B	1
bahn	39	2.5437398632	0.2135954731	omitted	0	B	55.B	2
bahn	39	2.6490928196	0.3087527061	omitted	0.2456247276	B	55.B	3
bahn	39	2.3184473642	0.0631279786	realized	NA	B	55.B	4
bahn	40	2.5849626655	0.2709977841	omitted	0.095157233	B	56.B	1
bahn	40	2.5437398632	0.2135954731	omitted	0	B	56.B	2
bahn	40	2.6490928196	0.3087527061	omitted	0.2456247276	B	56.B	3
bahn	40	2.3184473642	0.0631279786	realized	NA	B	56.B	4
bahn	41	2.5849626655	0.2709977841	omitted	0.095157233	B	57.B	1
bahn	41	2.5437398632	0.2135954731	omitted	0	B	57.B	2
bahn	41	2.6490928196	0.3087527061	omitted	0.2456247276	B	57.B	3
bahn	41	2.3184473642	0.0631279786	realized	NA	B	57.B	4
bahn	42	8.6934858243	7.3531468255	omitted	0	B	58.B	1
bahn	42	8.6934858243	7.3531468255	realized	NA	B	58.B	2
bahn	43	2.5849626655	0.2709977841	omitted	0.095157233	B	59.B	1
bahn	43	2.5437398632	0.2135954731	omitted	0	B	59.B	2
bahn	43	2.6490928196	0.3087527061	omitted	0.2456247276	B	59.B	3
bahn	43	2.3184473642	0.0631279786	realized	NA	B	59.B	4
bahn	44	2.5849626655	0.2709977841	omitted	0.095157233	B	60.B	1
bahn	44	2.5437398632	0.2135954731	omitted	0	B	60.B	2
bahn	44	2.6490928196	0.3087527061	omitted	0.2456247276	B	60.B	3
bahn	44	2.3184473642	0.0631279786	realized	NA	B	60.B	4
bahn	45	2.5849626655	0.2709977841	omitted	0.095157233	B	61.B	1
bahn	45	2.5437398632	0.2135954731	omitted	0	B	61.B	2
bahn	45	2.6490928196	0.3087527061	omitted	0.2456247276	B	61.B	3
bahn	45	2.3184473642	0.0631279786	realized	NA	B	61.B	4
bahn	46	2.5849626655	0.2709977841	omitted	0.095157233	B	62.B	1
bahn	46	2.5437398632	0.2135954731	omitted	0	B	62.B	2
bahn	46	2.6490928196	0.3087527061	omitted	0.2456247276	B	62.B	3
bahn	46	2.3184473642	0.0631279786	realized	NA	B	62.B	4
bahn	47	2.5849626655	0.2709977841	omitted	0.095157233	B	64.B	1
bahn	47	2.5437398632	0.2135954731	omitted	0	B	64.B	2
bahn	47	2.6490928196	0.3087527061	omitted	0.2456247276	B	64.B	3
bahn	47	2.3184473642	0.0631279786	realized	NA	B	64.B	4
bahn	48	2.5849626655	0.2709977841	omitted	0.095157233	B	65.B	1
bahn	48	2.5437398632	0.2135954731	omitted	0	B	65.B	2
bahn	48	2.6490928196	0.3087527061	omitted	0.2456247276	B	65.B	3
bahn	48	2.3184473642	0.0631279786	realized	NA	B	65.B	4
bahn	49	2.5849626655	0.2709977841	omitted	0.095157233	B	67.B	1
bahn	49	2.5437398632	0.2135954731	omitted	0	B	67.B	2
bahn	49	2.6490928196	0.3087527061	omitted	0.2456247276	B	67.B	3
bahn	49	2.3184473642	0.0631279786	realized	NA	B	67.B	4
bahn	50	2.5849626655	0.2709977841	omitted	0.095157233	B	68.B	1
bahn	50	2.5437398632	0.2135954731	omitted	0	B	68.B	2
bahn	50	2.6490928196	0.3087527061	omitted	0.2456247276	B	68.B	3
bahn	50	2.3184473642	0.0631279786	realized	NA	B	68.B	4
bahn	51	2.5849626655	0.2709977841	omitted	0.095157233	B	70.B	1
bahn	51	2.5437398632	0.2135954731	omitted	0	B	70.B	2
bahn	51	2.6490928196	0.3087527061	omitted	0.2456247276	B	70.B	3
bahn	51	2.3184473642	0.0631279786	realized	NA	B	70.B	4
bahn	52	2.5849626655	0.2709977841	omitted	0.095157233	B	73.B	1
bahn	52	2.5437398632	0.2135954731	omitted	0	B	73.B	2
bahn	52	2.6490928196	0.3087527061	omitted	0.2456247276	B	73.B	3
bahn	52	2.3184473642	0.0631279786	realized	NA	B	73.B	4
bahn	53	2.3184473642	0.0631279786	realized	6.0821490414	B	74.B	1
bahn	53	2.5849626655	6.2900188469	realized	NA	B	74.B	2
bahn	54	2.5849626655	0.2709977841	omitted	0.095157233	B	77.B	1
bahn	54	2.5437398632	0.2135954731	omitted	0	B	77.B	2
bahn	54	2.6490928196	0.3087527061	omitted	0.2456247276	B	77.B	3
bahn	54	2.3184473642	0.0631279786	realized	NA	B	77.B	4
bahn	55	2.5849626655	0.2709977841	omitted	0.095157233	B	80.B	1
bahn	55	2.5437398632	0.2135954731	omitted	0	B	80.B	2
bahn	55	2.6490928196	0.3087527061	omitted	0.2456247276	B	80.B	3
bahn	55	2.3184473642	0.0631279786	realized	NA	B	80.B	4
bahn	56	2.5437398632	0.2135954731	realized	6.4971865406	B	82.B	1
bahn	56	2.5849626655	6.5545888517	omitted	6.4918530963	B	82.B	2
bahn	56	2.3184473642	0.0627357553	realized	NA	B	82.B	3
bahn	57	2.5849626655	0.2709977841	omitted	0.095157233	B	83.B	1
bahn	57	2.5437398632	0.2135954731	omitted	0	B	83.B	2
bahn	57	2.6490928196	0.3087527061	omitted	0.2456247276	B	83.B	3
bahn	57	2.3184473642	0.0631279786	realized	NA	B	83.B	4
bahn	58	2.5849626655	0.2709977841	omitted	0.095157233	B	86.B	1
bahn	58	2.5437398632	0.2135954731	omitted	0	B	86.B	2
bahn	58	2.6490928196	0.3087527061	omitted	0.2456247276	B	86.B	3
bahn	58	2.3184473642	0.0631279786	realized	NA	B	86.B	4
bahn	59	2.5849626655	0.2709977841	omitted	0.095157233	B	87.B	1
bahn	59	2.5437398632	0.2135954731	omitted	0	B	87.B	2
bahn	59	2.6490928196	0.3087527061	omitted	0.2456247276	B	87.B	3
bahn	59	2.3184473642	0.0631279786	realized	NA	B	87.B	4
bahn	60	2.5849626655	0.2709977841	omitted	0.095157233	B	88.B	1
bahn	60	2.5437398632	0.2135954731	omitted	0	B	88.B	2
bahn	60	2.6490928196	0.3087527061	omitted	0.2456247276	B	88.B	3
bahn	60	2.3184473642	0.0631279786	realized	NA	B	88.B	4
bahn	61	2.5849626655	0.2709977841	omitted	0.095157233	B	89.B	1
bahn	61	2.5437398632	0.2135954731	omitted	0	B	89.B	2
bahn	61	2.6490928196	0.3087527061	omitted	0.2456247276	B	89.B	3
bahn	61	2.3184473642	0.0631279786	realized	NA	B	89.B	4
bahn	62	2.3184473642	0.0631279786	realized	6.0821490414	B	90.B	1
bahn	62	2.5849626655	6.2900188469	realized	NA	B	90.B	2
bahn	63	2.5849626655	0.2709977841	omitted	0.095157233	B	91.B	1
bahn	63	2.5437398632	0.2135954731	omitted	0	B	91.B	2
bahn	63	2.6490928196	0.3087527061	omitted	0.2456247276	B	91.B	3
bahn	63	2.3184473642	0.0631279786	realized	NA	B	91.B	4
bahn	64	2.5849626655	0.2709977841	omitted	0.095157233	B	92.B	1
bahn	64	2.5437398632	0.2135954731	omitted	0	B	92.B	2
bahn	64	2.6490928196	0.3087527061	omitted	0.2456247276	B	92.B	3
bahn	64	2.3184473642	0.0631279786	realized	NA	B	92.B	4
bahn	65	2.5849626655	0.2709977841	omitted	0.095157233	B	93.B	1
bahn	65	2.5437398632	0.2135954731	omitted	0	B	93.B	2
bahn	65	2.6490928196	0.3087527061	omitted	0.2456247276	B	93.B	3
bahn	65	2.3184473642	0.0631279786	realized	NA	B	93.B	4
bahn	66	2.5849626655	0.2709977841	omitted	0.095157233	B	94.B	1
bahn	66	2.5437398632	0.2135954731	omitted	0	B	94.B	2
bahn	66	2.6490928196	0.3087527061	omitted	0.2456247276	B	94.B	3
bahn	66	2.3184473642	0.0631279786	realized	NA	B	94.B	4
bahn	67	2.5849626655	0.2709977841	omitted	0.095157233	B	96.B	1
bahn	67	2.5437398632	0.2135954731	omitted	0	B	96.B	2
bahn	67	2.6490928196	0.3087527061	omitted	0.2456247276	B	96.B	3
bahn	67	2.3184473642	0.0631279786	realized	NA	B	96.B	4
bahn	68	2.5849626655	0.2709977841	omitted	0.095157233	B	97.B	1
bahn	68	2.5437398632	0.2135954731	omitted	0	B	97.B	2
bahn	68	2.6490928196	0.3087527061	omitted	0.2456247276	B	97.B	3
bahn	68	2.3184473642	0.0631279786	realized	NA	B	97.B	4
bahn	69	2.5849626655	0.2709977841	omitted	0.095157233	B	98.B	1
bahn	69	2.5437398632	0.2135954731	omitted	0	B	98.B	2
bahn	69	2.6490928196	0.3087527061	omitted	0.2456247276	B	98.B	3
bahn	69	2.3184473642	0.0631279786	realized	NA	B	98.B	4
bahn	70	2.5849626655	0.2709977841	realized	0.095157233	B	99.B	1
bahn	70	2.5437398632	0.037754922	realized	0	B	99.B	2
bahn	70	2.6490928196	0	realized	0	B	99.B	3
bahn	70	2.3184473642	0	realized	NA	B	99.B	4
bahn	71	2.5849626655	0.2709977841	omitted	0.095157233	B	100.B	1
bahn	71	2.5437398632	0.2135954731	omitted	0	B	100.B	2
bahn	71	2.6490928196	0.3087527061	omitted	0.2456247276	B	100.B	3
bahn	71	2.3184473642	0.0631279786	realized	NA	B	100.B	4
bahn	72	2.5849626655	0.2709977841	omitted	0.095157233	B	101.B	1
bahn	72	2.5437398632	0.2135954731	omitted	0	B	101.B	2
bahn	72	2.6490928196	0.3087527061	omitted	0.2456247276	B	101.B	3
bahn	72	2.3184473642	0.0631279786	realized	NA	B	101.B	4
bahn	73	2.5849626655	0.2709977841	omitted	0.095157233	B	102.B	1
bahn	73	2.5437398632	0.2135954731	omitted	0	B	102.B	2
bahn	73	2.6490928196	0.3087527061	omitted	0.2456247276	B	102.B	3
bahn	73	2.3184473642	0.0631279786	realized	NA	B	102.B	4
bahn	74	2.5849626655	0.2709977841	omitted	0.095157233	B	107.B	1
bahn	74	2.5437398632	0.2135954731	omitted	0	B	107.B	2
bahn	74	2.6490928196	0.3087527061	omitted	0.2456247276	B	107.B	3
bahn	74	2.3184473642	0.0631279786	realized	NA	B	107.B	4
bahn	75	2.5849626655	0.2709977841	omitted	0.095157233	B	108.B	1
bahn	75	2.5437398632	0.2135954731	omitted	0	B	108.B	2
bahn	75	2.6490928196	0.3087527061	omitted	0.2456247276	B	108.B	3
bahn	75	2.3184473642	0.0631279786	realized	NA	B	108.B	4
bahn	76	2.5849626655	0.2709977841	omitted	0.095157233	B	109.B	1
bahn	76	2.5437398632	0.2135954731	omitted	0	B	109.B	2
bahn	76	2.6490928196	0.3087527061	omitted	0.2456247276	B	109.B	3
bahn	76	2.3184473642	0.0631279786	realized	NA	B	109.B	4
bahn	77	2.5849626655	0.2709977841	omitted	0.095157233	B	111.B	1
bahn	77	2.5437398632	0.2135954731	omitted	0	B	111.B	2
bahn	77	2.6490928196	0.3087527061	omitted	0.2456247276	B	111.B	3
bahn	77	2.3184473642	0.0631279786	realized	NA	B	111.B	4
bahn	78	2.5849626655	0.2709977841	omitted	0.095157233	B	116.B	1
bahn	78	2.5437398632	0.2135954731	omitted	0	B	116.B	2
bahn	78	2.6490928196	0.3087527061	omitted	0.2456247276	B	116.B	3
bahn	78	2.3184473642	0.0631279786	realized	NA	B	116.B	4
bahn	79	2.5849626655	0.2709977841	omitted	0.095157233	B	117.B	1
bahn	79	2.5437398632	0.2135954731	omitted	0	B	117.B	2
bahn	79	2.6490928196	0.3087527061	omitted	0.2456247276	B	117.B	3
bahn	79	2.3184473642	0.0631279786	realized	NA	B	117.B	4
bahn	80	2.5849626655	0.2709977841	omitted	0.095157233	B	118.B	1
bahn	80	2.5437398632	0.2135954731	omitted	0	B	118.B	2
bahn	80	2.6490928196	0.3087527061	omitted	0.2456247276	B	118.B	3
bahn	80	2.3184473642	0.0631279786	realized	NA	B	118.B	4
bahn	81	2.5849626655	0.2709977841	omitted	0.095157233	B	120.B	1
bahn	81	2.5437398632	0.2135954731	omitted	0	B	120.B	2
bahn	81	2.6490928196	0.3087527061	omitted	0.2456247276	B	120.B	3
bahn	81	2.3184473642	0.0631279786	realized	NA	B	120.B	4
bahn	82	2.5849626655	0.2709977841	omitted	0.095157233	B	121.B	1
bahn	82	2.5437398632	0.2135954731	omitted	0	B	121.B	2
bahn	82	2.6490928196	0.3087527061	omitted	0.2456247276	B	121.B	3
bahn	82	2.3184473642	0.0631279786	realized	NA	B	121.B	4
bahn	83	2.5849626655	0.2709977841	omitted	0.095157233	B	125.B	1
bahn	83	2.5437398632	0.2135954731	omitted	0	B	125.B	2
bahn	83	2.6490928196	0.3087527061	omitted	0.2456247276	B	125.B	3
bahn	83	2.3184473642	0.0631279786	realized	NA	B	125.B	4
bahn	84	2.5849626655	0.2709977841	omitted	0.095157233	B	127.B	1
bahn	84	2.5437398632	0.2135954731	omitted	0	B	127.B	2
bahn	84	2.6490928196	0.3087527061	omitted	0.2456247276	B	127.B	3
bahn	84	2.3184473642	0.0631279786	realized	NA	B	127.B	4
bahn	85	2.5849626655	0.2709977841	omitted	0.095157233	B	129.B	1
bahn	85	2.5437398632	0.2135954731	omitted	0	B	129.B	2
bahn	85	2.6490928196	0.3087527061	omitted	0.2456247276	B	129.B	3
bahn	85	2.3184473642	0.0631279786	realized	NA	B	129.B	4
bahn	86	2.5849626655	0.2709977841	omitted	0.095157233	B	130.B	1
bahn	86	2.5437398632	0.2135954731	omitted	0	B	130.B	2
bahn	86	2.6490928196	0.3087527061	omitted	0.2456247276	B	130.B	3
bahn	86	2.3184473642	0.0631279786	realized	NA	B	130.B	4
bahn	87	2.5849626655	0.2709977841	omitted	0.095157233	B	131.B	1
bahn	87	2.5437398632	0.2135954731	omitted	0	B	131.B	2
bahn	87	2.6490928196	0.3087527061	omitted	0.2456247276	B	131.B	3
bahn	87	2.3184473642	0.0631279786	realized	NA	B	131.B	4
baum	1	5.8105704587	3.9499593175	realized	0.5849625007	A	92.A	1
baum	1	7.2256088474	2.4594316186	realized	NA	A	92.A	2
baum	2	5.8105704587	3.9499593175	realized	1.1375035237	A	16.A	1
baum	2	5.3511411594	0.552541023	realized	0.2630344058	A	16.A	2
baum	3	5.8105704587	3.9499593175	realized	1.1375035237	A	74.A	1
baum	3	5.3511411594	0.552541023	realized	0.2630344058	A	74.A	2
baum	4	5.8105704587	3.9499593175	realized	1.1375035237	A	78.A	1
baum	4	5.3511411594	0.552541023	realized	0.2630344058	A	78.A	2
baum	5	5.8105704587	3.9499593175	realized	1.1375035237	A	90.A	1
baum	5	5.3511411594	0.552541023	realized	0.2630344058	A	90.A	2
baum	6	5.8105704587	3.9499593175	omitted	0.5849625007	A	65.A	1
baum	6	7.2256088474	5.8244284354	realized	NA	A	65.A	2
baum	7	5.8105704587	3.9499593175	omitted	1.1375035237	A	105.A	1
baum	7	5.3511411594	3.3649968168	realized	0.9730329524	A	105.A	2
baum	8	8.810570502	7.4093909361	realized	6.4008794363	A	59.A	1
baum	8	3.8563764964	0	realized	NA	A	59.A	2
baum	9	4.2870113231	1.6149750698	realized	0.1154772174	A	22.A	1
baum	9	5.8105704587	2.2094533656	realized	0	A	22.A	2
baum	10	4.2870113231	1.6149750698	realized	0.1154772174	A	23.A	1
baum	10	5.8105704587	2.2094533656	realized	0	A	23.A	2
baum	11	4.2870113231	1.6149750698	realized	0.1154772174	A	62.A	1
baum	11	5.8105704587	2.2094533656	realized	0	A	62.A	2
baum	12	4.2870113231	1.6149750698	realized	0.1154772174	A	123.A	1
baum	12	5.8105704587	2.2094533656	realized	0	A	123.A	2
baum	13	4.2870113231	1.6149750698	realized	0.1154772174	A	130.A	1
baum	13	5.8105704587	2.2094533656	realized	0	A	130.A	2
baum	14	4.2870113231	1.6149750698	realized	0.1154772174	A	133.A	1
baum	14	5.8105704587	2.2094533656	realized	0	A	133.A	2
baum	15	4.2870113231	1.6149750698	realized	0	A	63.A	1
baum	15	6.4886424215	2.8875252707	realized	0	A	63.A	2
baum	15	8.810570502	2.3219280949	realized	NA	A	63.A	3
baum	16	4.2870113231	1.6149750698	realized	0	A	25.A	1
baum	16	6.4886424215	2.8875252707	realized	0	A	25.A	2
baum	16	6.8105704731	0.3219280949	realized	NA	A	25.A	3
baum	17	4.2870113231	1.6149750698	realized	0	A	35.A	1
baum	17	6.4886424215	2.8875252707	realized	0	A	35.A	2
baum	17	6.8105704731	0.3219280949	realized	NA	A	35.A	3
baum	18	4.2870113231	1.6149750698	realized	0	A	50.A	1
baum	18	6.4886424215	2.8875252707	realized	0	A	50.A	2
baum	18	6.8105704731	0.3219280949	realized	NA	A	50.A	3
baum	19	4.2870113231	1.6149750698	realized	0	A	54.A	1
baum	19	6.4886424215	2.8875252707	realized	0	A	54.A	2
baum	19	6.8105704731	0.3219280949	realized	NA	A	54.A	3
baum	20	4.2870113231	1.6149750698	realized	1.1375035237	A	100.A	1
baum	20	6.4886424215	4.4724877715	realized	NA	A	100.A	2
baum	21	4.2870113231	1.6149750698	realized	1.1375035237	A	131.A	1
baum	21	6.4886424215	4.4724877715	realized	0	A	131.A	2
baum	21	7.8105704875	0.7369655942	realized	NA	A	131.A	3
baum	22	4.2870113231	1.6149750698	realized	0	A	70.A	1
baum	22	7.8105704875	4.7944158664	realized	NA	A	70.A	2
baum	23	4.2870113231	1.6149750698	realized	0	A	82.A	1
baum	23	7.8105704875	4.7944158664	realized	NA	A	82.A	2
baum	24	4.2870113231	1.6149750698	omitted	0.1154772174	A	33.A	1
baum	24	5.8105704587	3.708951218	realized	1.1429579538	A	33.A	2
baum	25	4.2870113231	1.6149750698	omitted	0.1154772174	A	129.A	1
baum	25	5.8105704587	3.708951218	realized	1.1429579538	A	129.A	2
baum	26	6.8105704731	4.8244284354	realized	6.0297473434	A	95.A	1
baum	26	4.0556855383	2	realized	1.5849625007	A	95.A	2
baum	26	4.2870113231	0	realized	NA	A	95.A	3
baum	27	7.2256088474	5.4093909361	realized	4.3362833879	A	NA.A	1
baum	27	5.0032156984	0.6780719051	realized	NA	A	NA.A	2
baum	28	3.4530180214	1.2195663773	realized	1.3728092639	A	113.A	1
baum	28	5.0032156984	1.90442234	realized	0	A	113.A	2
baum	28	4.7231073995	1.0374747054	omitted	NA	A	113.A	3
baum	29	3.4530180214	1.2195663773	realized	4.6147098441	A	49.A	1
baum	29	4.0556855383	4.1898245589	realized	2.2854022189	A	49.A	2
baum	29	5.0032156984	0	realized	0	A	49.A	3
baum	29	4.7231073995	1	omitted	NA	A	49.A	4
baum	30	3.4530180214	1.2195663773	realized	4.6147098441	A	110.A	1
baum	30	4.0556855383	4.1898245589	realized	2.9068905956	A	110.A	2
baum	30	3.8563764964	0	omitted	0	A	110.A	3
baum	30	5.2256088186	1	omitted	NA	A	110.A	4
baum	31	8.810570502	6.0874628413	realized	0	A	NA.A	1
baum	31	8.810570502	1.3219280949	realized	NA	A	NA.A	2
baum	32	8.810570502	6.4093909361	realized	5.6147098441	A	40.A	1
baum	32	4.0556855383	0	realized	0	A	40.A	2
baum	32	7.8105704875	0	realized	0	A	40.A	3
baum	32	8.810570502	0	realized	NA	A	40.A	4
baum	33	8.810570502	7.4093909361	realized	5.7944158664	A	36.A	1
baum	33	4.2870113231	0	realized	NA	A	36.A	2
baum	34	8.810570502	6.8244284354	realized	6.0297473434	A	28.A	1
baum	34	4.0556855383	0	realized	0	A	28.A	2
baum	34	7.2256088474	0	realized	NA	A	28.A	3
baum	35	4.0556855383	0.794681092	realized	1.6651328494	A	55.A	1
baum	35	4.2870113231	2.4854268272	realized	0	A	55.A	2
baum	35	6.8105704731	3.5443205162	realized	NA	A	55.A	3
baum	36	4.0556855383	0.794681092	realized	0.3006594781	A	15.A	1
baum	36	5.0032156984	1.2571578395	realized	1	A	15.A	2
baum	36	7.2256088474	4.7725895039	realized	NA	A	15.A	3
baum	37	4.0556855383	0.794681092	realized	0.3006594781	A	101.A	1
baum	37	5.0032156984	1.2571578395	realized	0.4150374993	A	101.A	2
baum	37	4.7231073995	1.1876270032	omitted	1.1154772174	A	101.A	3
baum	37	3.4530180214	0.6571122865	realized	NA	A	101.A	4
baum	38	4.0556855383	0.794681092	realized	0.3006594781	A	21.A	1
baum	38	5.0032156984	1.2571578395	realized	0.4150374993	A	21.A	2
baum	38	4.7231073995	1.1876270032	omitted	1.1154772174	A	21.A	3
baum	38	3.4530180214	0.6571122865	realized	NA	A	21.A	4
baum	39	4.0556855383	0.794681092	realized	0.3006594781	A	76.A	1
baum	39	5.0032156984	1.2571578395	realized	0.4150374993	A	76.A	2
baum	39	4.7231073995	1.1876270032	omitted	1.1154772174	A	76.A	3
baum	39	3.4530180214	0.6571122865	realized	NA	A	76.A	4
baum	40	4.0556855383	0.794681092	realized	0.3006594781	A	88.A	1
baum	40	5.0032156984	1.2571578395	realized	0.4150374993	A	88.A	2
baum	40	4.7231073995	1.1876270032	omitted	1.1154772174	A	88.A	3
baum	40	3.4530180214	0.6571122865	realized	NA	A	88.A	4
baum	41	4.0556855383	0.794681092	realized	0.3006594781	A	119.A	1
baum	41	5.0032156984	1.2571578395	realized	0.4150374993	A	119.A	2
baum	41	4.7231073995	1.1876270032	omitted	1.1154772174	A	119.A	3
baum	41	3.4530180214	0.6571122865	realized	NA	A	119.A	4
baum	42	4.0556855383	0.794681092	realized	0.2473100535	A	91.A	1
baum	42	3.4530180214	0.6721953388	realized	1.8990710911	A	91.A	2
baum	42	3.8563764964	1.7330611397	realized	NA	A	91.A	3
baum	43	4.0556855383	0.794681092	realized	0.5145731728	A	111.A	1
baum	43	7.2256088474	4.8073549221	realized	0	A	111.A	2
baum	43	8.810570502	0.8073549221	realized	0	A	111.A	3
baum	43	3.4530180214	0	realized	NA	A	111.A	4
baum	44	4.0556855383	0.794681092	realized	0	A	57.A	1
baum	44	7.2256088474	4.8073549221	realized	5.5235619561	A	57.A	2
baum	44	3.8563764964	1.2223924213	realized	NA	A	57.A	3
baum	45	4.0556855383	0.794681092	realized	0.2923549795	A	29.A	1
baum	45	3.8563764964	0.5061853873	realized	0	A	29.A	2
baum	45	5.2256088186	1.7865963619	realized	1.5501970826	A	29.A	3
baum	45	3.4530180214	0.5145731728	realized	NA	A	29.A	4
baum	46	4.0556855383	0.794681092	realized	0.2923549795	A	39.A	1
baum	46	3.8563764964	0.5061853873	realized	0	A	39.A	2
baum	46	5.2256088186	1.7865963619	realized	1.5501970826	A	39.A	3
baum	46	3.4530180214	0.5145731728	realized	NA	A	39.A	4
baum	47	4.0556855383	0.794681092	realized	0.2923549795	A	52.A	1
baum	47	3.8563764964	0.5061853873	realized	0.5849625007	A	52.A	2
baum	47	3.4530180214	0.7509724522	realized	NA	A	52.A	3
baum	48	4.0556855383	0.794681092	realized	0.2923549795	A	NA.A	1
baum	48	3.8563764964	0.5061853873	realized	0.5849625007	A	NA.A	2
baum	48	3.4530180214	0.7509724522	realized	NA	A	NA.A	3
baum	49	4.0556855383	0.794681092	realized	0.2923549795	A	69.A	1
baum	49	3.8563764964	0.5061853873	realized	0.5849625007	A	69.A	2
baum	49	3.4530180214	0.7509724522	realized	NA	A	69.A	3
baum	50	4.0556855383	0.794681092	realized	0.2923549795	A	72.A	1
baum	50	3.8563764964	0.5061853873	realized	0.5849625007	A	72.A	2
baum	50	3.4530180214	0.7509724522	realized	NA	A	72.A	3
baum	51	4.0556855383	0.794681092	realized	0.2923549795	A	84.A	1
baum	51	3.8563764964	0.5061853873	realized	0.5849625007	A	84.A	2
baum	51	3.4530180214	0.7509724522	realized	NA	A	84.A	3
baum	52	4.0556855383	0.794681092	realized	0.2923549795	A	120.A	1
baum	52	3.8563764964	0.5061853873	realized	0.5849625007	A	120.A	2
baum	52	3.4530180214	0.7509724522	realized	NA	A	120.A	3
baum	53	4.0556855383	0.794681092	realized	0.4594316186	A	96.A	1
baum	53	4.7231073995	2.0297473434	realized	3.3219280949	A	96.A	2
baum	53	5.2256088186	3.5849625007	omitted	2.8073549221	A	96.A	3
baum	53	3.4530180214	0.7776075787	realized	NA	A	96.A	4
baum	54	4.0556855383	0.794681092	realized	0.2923549795	A	41.A	1
baum	54	3.8563764964	0.5061853873	omitted	0	A	41.A	2
baum	54	5.2256088186	2.2927817492	realized	2.1351595833	A	41.A	3
baum	54	3.4530180214	0.5145731728	realized	NA	A	41.A	4
baum	55	3.9036807525	1.7800343161	realized	0.756728849	A	107.A	1
baum	55	4.9036807669	1.771375625	realized	0.4150374993	A	107.A	2
baum	55	6.8105704731	1.6880559937	realized	NA	A	107.A	3
baum	56	3.9036807525	1.7800343161	realized	0.756728849	A	31.A	1
baum	56	4.9036807669	1.771375625	realized	0.2801079192	A	31.A	2
baum	56	5.6406471928	1.0506260731	realized	NA	A	31.A	3
baum	57	3.9036807525	1.7800343161	realized	0.756728849	A	24.A	1
baum	57	4.9036807669	1.771375625	realized	0.2801079192	A	24.A	2
baum	57	5.6406471928	1.0506260731	realized	NA	A	24.A	3
baum	58	3.9036807525	1.7800343161	realized	0.756728849	A	38.A	1
baum	58	4.9036807669	1.771375625	realized	0.2801079192	A	38.A	2
baum	58	5.6406471928	1.0506260731	realized	0	A	38.A	3
baum	58	4.7231073995	0.8073549221	omitted	NA	A	38.A	4
baum	59	3.9036807525	1.7800343161	realized	0.756728849	A	71.A	1
baum	59	4.9036807669	1.771375625	realized	0.2801079192	A	71.A	2
baum	59	5.6406471928	1.0506260731	realized	0	A	71.A	3
baum	59	4.7231073995	0.8073549221	omitted	NA	A	71.A	4
baum	60	3.9036807525	1.7800343161	realized	0.756728849	A	NA.A	1
baum	60	4.9036807669	1.771375625	omitted	0.4150374993	A	NA.A	2
baum	60	6.8105704731	3.0443941194	realized	NA	A	NA.A	3
baum	61	3.9036807525	1.7800343161	realized	1	A	34.A	1
baum	61	7.8105704875	5.0443941194	realized	0	A	34.A	2
baum	61	8.810570502	0	realized	NA	A	34.A	3
baum	62	3.9036807525	1.7800343161	realized	1.5289284658	A	121.A	1
baum	62	5.0032156984	1.5000736031	realized	0.7369655942	A	121.A	2
baum	62	4.7231073995	1.5443205162	omitted	2	A	121.A	3
baum	62	3.4530180214	1.1292830169	realized	NA	A	121.A	4
baum	63	3.9036807525	1.7800343161	realized	1.3824696368	A	67.A	1
baum	63	3.4530180214	0.822001698	realized	1.1292830169	A	67.A	2
baum	63	5.0032156984	1.8073549221	realized	0	A	67.A	3
baum	63	4.7231073995	1	omitted	NA	A	67.A	4
baum	64	3.9036807525	1.7800343161	realized	1.3824696368	A	56.A	1
baum	64	3.4530180214	0.822001698	realized	1.0458036896	A	56.A	2
baum	64	3.8563764964	0.8531586117	realized	NA	A	56.A	3
baum	65	3.9036807525	1.7800343161	realized	1.3824696368	A	60.A	1
baum	65	3.4530180214	0.822001698	realized	1.0458036896	A	60.A	2
baum	65	3.8563764964	0.8531586117	realized	NA	A	60.A	3
baum	66	3.9036807525	1.7800343161	realized	1.3824696368	A	86.A	1
baum	66	3.4530180214	0.822001698	realized	1.0458036896	A	86.A	2
baum	66	3.8563764964	0.8531586117	realized	NA	A	86.A	3
baum	67	3.9036807525	1.7800343161	realized	1.3824696368	A	103.A	1
baum	67	3.4530180214	0.822001698	realized	1.0458036896	A	103.A	2
baum	67	3.8563764964	0.8531586117	realized	0	A	103.A	3
baum	67	5.2256088186	1.9541963104	omitted	NA	A	103.A	4
baum	68	3.9036807525	1.7800343161	realized	1.3824696368	A	NA.A	1
baum	68	3.4530180214	0.822001698	realized	1.0458036896	A	NA.A	2
baum	68	3.8563764964	0.8531586117	omitted	NA	A	NA.A	3
baum	69	3.9036807525	1.7800343161	realized	0.8073549221	A	108.A	1
baum	69	7.2256088474	4.6293566201	realized	NA	A	108.A	2
baum	70	3.9036807525	1.7800343161	realized	0.8073549221	A	125.A	1
baum	70	7.2256088474	4.6293566201	realized	NA	A	125.A	2
baum	71	3.9036807525	1.7800343161	realized	1.4008794363	A	19.A	1
baum	71	3.8563764964	0.6293566201	realized	0	A	19.A	2
baum	71	5.2256088186	1.6780719051	realized	1.0588936891	A	19.A	3
baum	71	3.4530180214	0.7369655942	realized	NA	A	19.A	4
baum	72	3.9036807525	1.7800343161	realized	1.4008794363	A	37.A	1
baum	72	3.8563764964	0.6293566201	realized	0	A	37.A	2
baum	72	5.2256088186	1.6780719051	realized	1.0588936891	A	37.A	3
baum	72	3.4530180214	0.7369655942	realized	NA	A	37.A	4
baum	73	3.9036807525	1.7800343161	realized	1.4008794363	A	45.A	1
baum	73	3.8563764964	0.6293566201	realized	0	A	45.A	2
baum	73	5.2256088186	1.6780719051	omitted	1.0588936891	A	45.A	3
baum	73	3.4530180214	1.3561438102	realized	NA	A	45.A	4
baum	74	3.9036807525	1.7800343161	realized	1.4008794363	A	42.A	1
baum	74	3.8563764964	0.6293566201	realized	1.1634987323	A	42.A	2
baum	74	3.4530180214	1.3561438102	realized	NA	A	42.A	3
baum	75	3.9036807525	1.7800343161	realized	1.4008794363	A	115.A	1
baum	75	3.8563764964	0.6293566201	omitted	1.1634987323	A	115.A	2
baum	75	3.4530180214	0.822001698	realized	NA	A	115.A	3
baum	76	3.9036807525	1.7800343161	realized	1.4008794363	A	97.A	1
baum	76	3.8563764964	0.6293566201	omitted	1.1634987323	A	97.A	2
baum	76	3.4530180214	0.822001698	realized	NA	A	97.A	3
baum	77	3.9036807525	1.7800343161	realized	0	A	53.A	1
baum	77	8.810570502	4.6293566201	realized	0	A	53.A	2
baum	77	8.810570502	0	realized	0	A	53.A	3
baum	77	8.810570502	0	realized	NA	A	53.A	4
baum	78	3.9036807525	1.7800343161	realized	0.8667334691	A	127.A	1
baum	78	5.6406471928	2.5418937788	realized	3.2730184944	A	127.A	2
baum	78	4.9036807669	2.5025003405	realized	NA	A	127.A	3
baum	79	3.9036807525	1.7800343161	omitted	0.756728849	A	43.A	1
baum	79	4.9036807669	2.794681092	omitted	0.4150374993	A	43.A	2
baum	79	6.8105704731	4.8244284354	realized	NA	A	43.A	3
baum	80	3.9036807525	1.7800343161	omitted	1.4150374993	A	NA.A	1
baum	80	7.2256088474	5.4093909361	realized	4.3362833879	A	NA.A	2
baum	80	5.0032156984	0.6780719051	realized	NA	A	NA.A	3
baum	81	3.9036807525	1.7800343161	omitted	1.3824696368	A	NA.A	1
baum	81	3.4530180214	1.2195663773	realized	1.4939888407	A	NA.A	2
baum	81	3.8563764964	1.2829339633	omitted	NA	A	NA.A	3
baum	82	3.9036807525	1.7800343161	omitted	1.3824696368	A	134.A	1
baum	82	3.4530180214	1.2195663773	realized	1.4939888407	A	134.A	2
baum	82	3.8563764964	1.2829339633	omitted	0	A	134.A	3
baum	82	5.2256088186	2.867896464	realized	NA	A	134.A	4
baum	83	3.9036807525	1.7800343161	omitted	1.3824696368	A	77.A	1
baum	83	3.4530180214	1.2195663773	omitted	1.3728092639	A	77.A	2
baum	83	5.0032156984	1.7511794534	realized	0.6181293647	A	77.A	3
baum	83	4.7231073995	1.231946728	omitted	NA	A	77.A	4
baum	84	3.9036807525	1.7800343161	omitted	0	A	NA.A	1
baum	84	6.8105704731	4.8244284354	realized	4.0297473434	A	NA.A	2
baum	84	4.9036807669	2	omitted	NA	A	NA.A	3
baum	85	4.0556855383	0.794681092	omitted	0.2473100535	A	99.A	1
baum	85	3.4530180214	1.2195663773	realized	1.4939888407	A	99.A	2
baum	85	3.8563764964	1.2829339633	realized	NA	A	99.A	3
baum	86	4.0556855383	0.794681092	omitted	0.2923549795	A	30.A	1
baum	86	3.8563764964	1.0085114999	realized	0.8322725543	A	30.A	2
baum	86	3.4530180214	1.0433274317	realized	NA	A	30.A	3
baum	87	7.8105704875	6.4093909361	realized	0	A	124.A	1
baum	87	7.8105704875	0	realized	NA	A	124.A	2
baum	88	7.8105704875	6.4093909361	realized	0	A	136.A	1
baum	88	7.8105704875	0	realized	NA	A	136.A	2
baum	89	3.8563764964	1.0085114999	realized	3.4594316186	A	61.A	1
baum	89	5.3511411594	5.8159169356	realized	0	A	61.A	2
baum	90	5.6406471928	3.4551946258	realized	1.8073549221	A	18.A	1
baum	90	4.9036807669	1.1468413883	realized	0.7884958948	A	18.A	2
baum	90	4.7231073995	0.3479233034	realized	NA	A	18.A	3
baum	91	5.3511411594	3.3649968168	realized	2.8073549221	A	93.A	1
baum	91	7.2256088474	3.4594316186	realized	3.1699250014	A	93.A	2
baum	92	5.3511411594	3.3649968168	omitted	2.8744691179	A	80.A	1
baum	92	5.8105704587	3.9499593175	omitted	1.5579954531	A	80.A	2
baum	93	5.4886424071	1.2904498634	realized	0.0911478881	A	48.A	1
baum	93	4.9036807669	1.5953791167	realized	0.7198920808	A	48.A	2
baum	93	5.6406471928	1.4360991148	realized	NA	A	48.A	3
baum	94	5.4886424071	1.2904498634	realized	1	A	NA.A	1
baum	94	6.8105704731	4.533978572	realized	2.9385994553	A	NA.A	2
baum	94	4.9036807669	0	realized	NA	A	NA.A	3
baum	95	5.4886424071	1.2904498634	realized	1	A	NA.A	1
baum	95	6.8105704731	4.533978572	realized	2.9385994553	A	NA.A	2
baum	95	4.9036807669	0	realized	NA	A	NA.A	3
baum	96	5.4886424071	1.2904498634	realized	1.1023617176	A	NA.A	1
baum	96	3.4530180214	1.0314782315	realized	0.7472339296	A	NA.A	2
baum	96	5.0032156984	1.2801079192	realized	0	A	NA.A	3
baum	96	4.7231073995	1.2223924213	realized	NA	A	NA.A	4
baum	97	5.4886424071	1.2904498634	realized	1.1023617176	A	17.A	1
baum	97	3.4530180214	1.0314782315	realized	0.9660526681	A	17.A	2
baum	97	3.8563764964	0.6611980865	realized	0	A	17.A	3
baum	97	5.2256088186	1.4262647547	realized	NA	A	17.A	4
baum	98	5.4886424071	1.2904498634	realized	1.1023617176	A	NA.A	1
baum	98	3.4530180214	1.0314782315	realized	0.9660526681	A	NA.A	2
baum	98	3.8563764964	0.6611980865	realized	0	A	NA.A	3
baum	98	5.2256088186	1.4262647547	omitted	NA	A	NA.A	4
baum	99	5.4886424071	1.2904498634	realized	0.1468413883	A	NA.A	1
baum	99	5.6406471928	2.3115861507	realized	2.0641303374	A	NA.A	2
baum	99	4.9036807669	1.3479233034	realized	1	A	NA.A	3
baum	99	4.7231073995	0.4594316186	realized	NA	A	NA.A	4
baum	100	5.4886424071	1.2904498634	realized	0.1468413883	A	137.A	1
baum	100	5.6406471928	2.3115861507	realized	2.0641303374	A	137.A	2
baum	100	4.9036807669	1.3479233034	realized	1	A	137.A	3
baum	100	4.7231073995	0.4594316186	omitted	NA	A	137.A	4
baum	101	5.4886424071	1.2904498634	realized	0	A	135.A	1
baum	101	8.810570502	5.1189410727	realized	0	A	135.A	2
baum	101	7.8105704875	0	realized	0	A	135.A	3
baum	101	8.810570502	0	realized	NA	A	135.A	4
baum	102	5.4886424071	1.2904498634	omitted	0	A	132.A	1
baum	102	8.810570502	6.8244284354	realized	0	A	132.A	2
baum	102	8.810570502	0	omitted	NA	A	132.A	3
baum	103	6.4886424215	4.9499593175	realized	4.2094533656	A	26.A	1
baum	103	4.2870113231	0.8744691179	realized	NA	A	26.A	2
baum	104	6.4886424215	4.9499593175	realized	4.2094533656	A	85.A	1
baum	104	4.2870113231	0.8744691179	realized	NA	A	85.A	2
baum	105	6.4886424215	4.9499593175	realized	4.2094533656	A	116.A	1
baum	105	4.2870113231	0.8744691179	realized	NA	A	116.A	2
baum	106	7.2256088474	4.0170735134	realized	2.4594316186	A	64.A	1
baum	106	5.3511411594	1.8073549221	realized	0.5849625007	A	64.A	2
baum	107	7.2256088474	4.0170735134	realized	2.4594316186	A	117.A	1
baum	107	5.3511411594	1.8073549221	realized	0.5849625007	A	117.A	2
baum	108	8.810570502	7.4093909361	realized	1.5849625007	A	94.A	1
baum	108	7.2256088474	0	realized	NA	A	94.A	2
baum	109	5.3511411594	0	realized	0	A	47.A	1
baum	109	7.2256088474	0	realized	NA	A	47.A	2
bbq	1	7.1429592764	5.1474876123	realized	3.571541985	B	41.B	1
bbq	1	4.08406477	0	realized	0	B	41.B	2
bbq	1	7.1429592764	0	realized	NA	B	41.B	3
bbq	2	7.1429592764	5.1474876123	realized	3.571541985	B	67.B	1
bbq	2	4.08406477	0	realized	0	B	67.B	2
bbq	2	7.1429592764	0	realized	NA	B	67.B	3
bbq	3	7.1429592764	5.1474876123	realized	3.571541985	B	35.B	1
bbq	3	4.08406477	0	realized	0	B	35.B	2
bbq	3	7.1429592764	0	realized	NA	B	35.B	3
bbq	4	8.727920931	6.3174126138	realized	4.7414669864	B	82.B	1
bbq	4	4.08406477	0	omitted	0	B	82.B	2
bbq	4	5.0274790612	0	realized	0	B	82.B	3
bbq	4	5.0274790612	0	realized	NA	B	82.B	4
bbq	5	4.4059928217	1.9954845189	realized	0.7369655942	B	34.B	1
bbq	5	6.4059928505	3.1520030934	realized	1.2223924213	B	34.B	2
bbq	6	4.4059928217	1.9954845189	realized	0.7369655942	B	38.B	1
bbq	6	6.4059928505	3.1520030934	realized	1.2223924213	B	38.B	2
bbq	7	4.4059928217	1.9954845189	realized	0.7369655942	B	106.B	1
bbq	7	6.4059928505	3.1520030934	realized	1.2223924213	B	106.B	2
bbq	8	4.4059928217	1.9954845189	realized	0	B	29.B	1
bbq	8	7.7279209165	3.7369655942	realized	1.8073549221	B	29.B	2
bbq	9	4.4059928217	1.9954845189	realized	0	B	71.B	1
bbq	9	7.7279209165	3.7369655942	realized	1.8073549221	B	71.B	2
bbq	10	4.4059928217	1.9954845189	realized	0	B	31.B	1
bbq	10	7.7279209165	3.7369655942	realized	1.8073549221	B	31.B	2
bbq	11	4.4059928217	1.9954845189	realized	0	B	26.B	1
bbq	11	7.7279209165	3.7369655942	realized	1.8073549221	B	26.B	2
bbq	12	4.4059928217	1.9954845189	realized	1.969626351	B	41.B	1
bbq	12	3.1733316073	1.1520030934	realized	0	B	41.B	2
bbq	13	4.4059928217	1.9954845189	realized	1.969626351	B	46.B	1
bbq	13	3.1733316073	1.1520030934	realized	0	B	46.B	2
bbq	14	4.4059928217	1.9954845189	realized	1.969626351	B	47.B	1
bbq	14	3.1733316073	1.1520030934	realized	0	B	47.B	2
bbq	15	4.4059928217	1.9954845189	realized	1.969626351	B	56.B	1
bbq	15	3.1733316073	1.1520030934	realized	0	B	56.B	2
bbq	16	4.4059928217	1.9954845189	realized	1.969626351	B	58.B	1
bbq	16	3.1733316073	1.1520030934	realized	0	B	58.B	2
bbq	17	4.4059928217	1.9954845189	realized	1.969626351	B	62.B	1
bbq	17	3.1733316073	1.1520030934	realized	0	B	62.B	2
bbq	18	4.4059928217	1.9954845189	realized	1.969626351	B	86.B	1
bbq	18	3.1733316073	1.1520030934	realized	0	B	86.B	2
bbq	19	4.4059928217	1.9954845189	realized	1.969626351	B	87.B	1
bbq	19	3.1733316073	1.1520030934	realized	0	B	87.B	2
bbq	20	4.4059928217	1.9954845189	realized	1.969626351	B	97.B	1
bbq	20	3.1733316073	1.1520030934	realized	0	B	97.B	2
bbq	21	4.4059928217	1.9954845189	realized	1.969626351	B	99.B	1
bbq	21	3.1733316073	1.1520030934	realized	0	B	99.B	2
bbq	22	4.4059928217	1.9954845189	realized	1.969626351	B	122.B	1
bbq	22	3.1733316073	1.1520030934	realized	0	B	122.B	2
bbq	23	4.4059928217	1.9954845189	omitted	1.969626351	B	70.B	1
bbq	23	3.1733316073	1.1778612614	realized	0	B	70.B	2
bbq	24	3.5184666487	1.4347695644	realized	2.3219280949	B	84.B	1
bbq	24	6.4059928505	5.2976805486	realized	0	B	84.B	2
bbq	25	3.5184666487	1.4347695644	realized	1.8073549221	B	48.B	1
bbq	25	5.9205661418	4.2976805486	realized	0	B	48.B	2
bbq	25	7.7279209165	0	realized	NA	B	48.B	3
bbq	26	3.5184666487	1.4347695644	realized	1.8073549221	B	48.B	1
bbq	26	5.9205661418	4.2976805486	realized	0	B	48.B	2
bbq	26	7.7279209165	0	realized	NA	B	48.B	3
bbq	27	3.5184666487	1.4347695644	realized	0.969626351	B	36.B	1
bbq	27	3.1733316073	0.7127180479	realized	0.2223924213	B	36.B	2
bbq	28	3.5184666487	1.4347695644	realized	0.969626351	B	39.B	1
bbq	28	3.1733316073	0.7127180479	realized	0.2223924213	B	39.B	2
bbq	29	3.5184666487	1.4347695644	realized	0.969626351	B	40.B	1
bbq	29	3.1733316073	0.7127180479	realized	0.2223924213	B	40.B	2
bbq	30	3.5184666487	1.4347695644	realized	0.969626351	B	44.B	1
bbq	30	3.1733316073	0.7127180479	realized	0.2223924213	B	44.B	2
bbq	31	3.5184666487	1.4347695644	realized	0.969626351	B	45.B	1
bbq	31	3.1733316073	0.7127180479	realized	0.2223924213	B	45.B	2
bbq	32	3.5184666487	1.4347695644	realized	0.969626351	B	54.B	1
bbq	32	3.1733316073	0.7127180479	realized	0.2223924213	B	54.B	2
bbq	33	3.5184666487	1.4347695644	realized	0.969626351	B	55.B	1
bbq	33	3.1733316073	0.7127180479	realized	0.2223924213	B	55.B	2
bbq	34	3.5184666487	1.4347695644	realized	0.969626351	B	57.B	1
bbq	34	3.1733316073	0.7127180479	realized	0.2223924213	B	57.B	2
bbq	35	3.5184666487	1.4347695644	realized	0.969626351	B	64.B	1
bbq	35	3.1733316073	0.7127180479	realized	0.2223924213	B	64.B	2
bbq	36	3.5184666487	1.4347695644	realized	0.969626351	B	68.B	1
bbq	36	3.1733316073	0.7127180479	realized	0.2223924213	B	68.B	2
bbq	37	3.5184666487	1.4347695644	realized	0.969626351	B	77.B	1
bbq	37	3.1733316073	0.7127180479	realized	0.2223924213	B	77.B	2
bbq	38	3.5184666487	1.4347695644	realized	0.969626351	B	82.B	1
bbq	38	3.1733316073	0.7127180479	realized	0.2223924213	B	82.B	2
bbq	39	3.5184666487	1.4347695644	realized	0.969626351	B	83.B	1
bbq	39	3.1733316073	0.7127180479	realized	0.2223924213	B	83.B	2
bbq	40	3.5184666487	1.4347695644	realized	0.969626351	B	91.B	1
bbq	40	3.1733316073	0.7127180479	realized	0.2223924213	B	91.B	2
bbq	41	3.5184666487	1.4347695644	realized	0.969626351	B	93.B	1
bbq	41	3.1733316073	0.7127180479	realized	0.2223924213	B	93.B	2
bbq	42	3.5184666487	1.4347695644	realized	0.969626351	B	96.B	1
bbq	42	3.1733316073	0.7127180479	realized	0.2223924213	B	96.B	2
bbq	43	3.5184666487	1.4347695644	realized	0.969626351	B	98.B	1
bbq	43	3.1733316073	0.7127180479	realized	0.2223924213	B	98.B	2
bbq	44	3.5184666487	1.4347695644	realized	0.969626351	B	101.B	1
bbq	44	3.1733316073	0.7127180479	realized	0.2223924213	B	101.B	2
bbq	45	3.5184666487	1.4347695644	realized	0.969626351	B	104.B	1
bbq	45	3.1733316073	0.7127180479	realized	0.2223924213	B	104.B	2
bbq	46	3.5184666487	1.4347695644	realized	0.969626351	B	108.B	1
bbq	46	3.1733316073	0.7127180479	realized	0.2223924213	B	108.B	2
bbq	47	3.5184666487	1.4347695644	realized	0.969626351	B	121.B	1
bbq	47	3.1733316073	0.7127180479	realized	0.2223924213	B	121.B	2
bbq	48	3.5184666487	1.4347695644	realized	0.969626351	B	129.B	1
bbq	48	3.1733316073	0.7127180479	realized	0.2223924213	B	129.B	2
bbq	49	3.5184666487	1.4347695644	realized	0.969626351	B	132.B	1
bbq	49	3.1733316073	0.7127180479	realized	0.2223924213	B	132.B	2
bbq	50	3.5184666487	1.4347695644	realized	0	B	75.B	1
bbq	50	8.727920931	5.2976805486	realized	0	B	75.B	2
bbq	50	4.08406477	0	realized	NA	B	75.B	3
bbq	51	8.727920931	6.732450113	omitted	2.3219280949	B	116.B	1
bbq	51	6.4059928505	4.4105220182	omitted	0.8479969066	B	116.B	2
bbq	52	7.1429592764	4.1474876123	realized	2.8073549221	B	127.B	1
bbq	52	5.9205661418	2.5849625007	realized	0	B	127.B	2
bbq	52	6.4059928505	0	realized	NA	B	127.B	3
bbq	54	5.2684882664	2.673556424	realized	2.6540041452	B	85.B	1
bbq	54	4.08406477	1.5563933485	realized	0.8073549221	B	85.B	2
bbq	54	5.0274790612	1.0874628413	realized	0	B	85.B	3
bbq	54	5.0274790612	0	realized	NA	B	85.B	4
bbq	55	5.2684882664	2.673556424	realized	2.6540041452	B	60.B	1
bbq	55	4.08406477	1.5563933485	omitted	0.8073549221	B	60.B	2
bbq	55	5.0274790612	1.8365012677	omitted	0	B	60.B	3
bbq	55	5.0274790612	1.8365012677	realized	NA	B	60.B	4
bbq	56	5.2684882664	2.673556424	realized	1.8365012677	B	45.B	1
bbq	56	5.0274790612	1.8365012677	realized	0	B	45.B	2
bbq	56	5.0274790612	0	realized	NA	B	45.B	3
bbq	57	5.2684882664	2.673556424	realized	1.8365012677	B	111.B	1
bbq	57	5.0274790612	1.8365012677	realized	0	B	111.B	2
bbq	57	5.0274790612	0	realized	NA	B	111.B	3
bbq	58	7.7279209165	5.1474876123	realized	0.5305147167	B	115.B	1
bbq	58	7.1429592764	0	realized	0	B	115.B	2
bbq	58	5.0274790612	1.1699250014	realized	0	B	115.B	3
bbq	58	7.1429592764	0	realized	NA	B	115.B	4
bbq	59	6.142959262	4.0694851003	realized	3.9341120643	B	24.B	1
bbq	59	4.08406477	1.4405725914	realized	0	B	24.B	2
bbq	59	8.727920931	1.2223924213	realized	NA	B	24.B	3
bbq	60	6.142959262	4.0694851003	realized	3.9341120643	B	125.B	1
bbq	60	4.08406477	1.4405725914	realized	0	B	125.B	2
bbq	60	5.0274790612	0.8073549221	realized	0	B	125.B	3
bbq	60	8.727920931	0	realized	NA	B	125.B	4
bbq	61	4.08406477	1.5759456274	realized	0	B	77.B	1
bbq	61	7.7279209165	4.1565044857	realized	1	B	77.B	2
bbq	61	6.142959262	0	realized	NA	B	77.B	3
bbq	62	4.08406477	1.5759456274	realized	0	B	101.B	1
bbq	62	8.727920931	5.1565044857	realized	0	B	101.B	2
bbq	62	8.727920931	0	realized	NA	B	101.B	3
bbq	63	4.08406477	1.5759456274	realized	0	B	50.B	1
bbq	63	5.4059928361	2.4195388915	realized	NA	B	50.B	2
bbq	64	4.08406477	1.5759456274	realized	2.8826430494	B	98.B	1
bbq	64	3.5184666487	2.7414669864	realized	1	B	98.B	2
bbq	64	6.142959262	1.4150374993	realized	NA	B	98.B	3
bbq	65	4.08406477	1.5759456274	realized	0.3219280949	B	27.B	1
bbq	65	5.0274790612	1.4195388915	realized	0.3219280949	B	27.B	2
bbq	65	5.0274790612	0.1520030934	realized	0	B	27.B	3
bbq	65	5.2684882664	0.5849625007	realized	NA	B	27.B	4
bbq	66	4.08406477	1.5759456274	realized	0.3219280949	B	28.B	1
bbq	66	5.0274790612	1.4195388915	realized	0.3219280949	B	28.B	2
bbq	66	5.0274790612	0.1520030934	realized	0	B	28.B	3
bbq	66	5.2684882664	0.5849625007	realized	NA	B	28.B	4
bbq	67	4.08406477	1.5759456274	realized	0.3219280949	B	40.B	1
bbq	67	5.0274790612	1.4195388915	realized	0.3219280949	B	40.B	2
bbq	67	5.0274790612	0.1520030934	realized	0	B	40.B	3
bbq	67	5.2684882664	0.5849625007	realized	NA	B	40.B	4
bbq	68	4.08406477	1.5759456274	realized	0.3219280949	B	43.B	1
bbq	68	5.0274790612	1.4195388915	realized	0.3219280949	B	43.B	2
bbq	68	5.0274790612	0.1520030934	realized	0	B	43.B	3
bbq	68	5.2684882664	0.5849625007	realized	NA	B	43.B	4
bbq	69	4.08406477	1.5759456274	realized	0.3219280949	B	59.B	1
bbq	69	5.0274790612	1.4195388915	realized	0.3219280949	B	59.B	2
bbq	69	5.0274790612	0.1520030934	realized	0	B	59.B	3
bbq	69	5.2684882664	0.5849625007	realized	NA	B	59.B	4
bbq	70	4.08406477	1.5759456274	realized	0.3219280949	B	53.B	1
bbq	70	5.0274790612	1.4195388915	omitted	0.3219280949	B	53.B	2
bbq	70	5.0274790612	1.2496138901	realized	0	B	53.B	3
bbq	70	5.2684882664	0.7369655942	realized	NA	B	53.B	4
bbq	71	4.08406477	1.5759456274	realized	0.2630344058	B	130.B	1
bbq	71	5.0274790612	1.2496138901	realized	0	B	130.B	2
bbq	71	5.2684882664	0.7369655942	realized	NA	B	130.B	3
bbq	72	4.08406477	1.5759456274	realized	0	B	102.B	1
bbq	72	7.7279209165	4.1565044857	realized	1	B	102.B	2
bbq	72	6.142959262	0	realized	NA	B	102.B	3
bbq	73	4.08406477	1.5759456274	omitted	2.8826430494	B	117.B	1
bbq	73	3.5184666487	1.4347695644	realized	1.6629650127	B	117.B	2
bbq	73	6.142959262	4.2976805486	realized	NA	B	117.B	3
bbq	74	8.727920931	6.732450113	realized	2.5849625007	B	129.B	1
bbq	74	7.1429592764	0	realized	0	B	129.B	2
bbq	74	3.5184666487	0	realized	NA	B	129.B	3
bbq	75	8.727920931	6.732450113	realized	5.1565044857	B	113.B	1
bbq	75	4.08406477	0	realized	0	B	113.B	2
bbq	75	3.5184666487	0	realized	NA	B	113.B	3
bbq	76	8.727920931	6.732450113	realized	5.5545888517	B	35.B	1
bbq	76	3.1733316073	0	realized	0	B	35.B	2
bbq	77	3.1733316073	1.1778612614	realized	0	B	114.B	1
bbq	77	8.727920931	5.5545888517	realized	1	B	114.B	2
bbq	78	3.1733316073	1.1778612614	realized	4.7369655942	B	118.B	1
bbq	78	4.4059928217	5.5545888517	realized	1	B	118.B	2
bbq	79	3.1733316073	1.1778612614	realized	3.2976805486	B	52.B	1
bbq	79	3.5184666487	3.5545888517	realized	3.4594316186	B	52.B	2
bbq	80	3.1733316073	1.1778612614	realized	3.2976805486	B	74.B	1
bbq	80	3.5184666487	3.5545888517	realized	3.4594316186	B	74.B	2
bbq	81	3.1733316073	1.1778612614	realized	3.2976805486	B	100.B	1
bbq	81	3.5184666487	3.5545888517	realized	3.4594316186	B	100.B	2
bbq	82	3.1733316073	1.1778612614	realized	3.2976805486	B	109.B	1
bbq	82	3.5184666487	3.5545888517	realized	3.4594316186	B	109.B	2
bbq	83	3.1733316073	1.1778612614	realized	0	B	131.B	1
bbq	83	7.7279209165	4.5545888517	realized	4.4594316186	B	131.B	2
bbq	84	3.1733316073	1.1778612614	realized	0	B	131.B	1
bbq	84	7.7279209165	4.5545888517	realized	4.4594316186	B	131.B	2
bbq	85	8.727920931	6.732450113	realized	5.5545888517	B	113.B	1
bbq	85	3.1733316073	0	realized	0	B	113.B	2
bbq	86	5.7279208877	1.7475570054	realized	0	B	65.B	1
bbq	86	8.727920931	4.9848931076	realized	3.9068905956	B	65.B	2
bbq	86	5.0274790612	0	realized	NA	B	65.B	3
bbq	87	5.7279208877	1.7475570054	realized	0.8073549221	B	32.B	1
bbq	87	5.9205661418	2.9848931076	realized	0	B	32.B	2
bbq	87	6.4059928505	0	realized	NA	B	32.B	3
bbq	88	5.7279208877	1.7475570054	realized	0.8073549221	B	30.B	1
bbq	88	5.9205661418	2.9848931076	realized	0	B	30.B	2
bbq	88	6.4059928505	0	realized	NA	B	30.B	3
bbq	89	5.7279208877	1.7475570054	realized	0.8073549221	B	107.B	1
bbq	89	5.9205661418	2.9848931076	realized	0	B	107.B	2
bbq	89	6.4059928505	0	realized	NA	B	107.B	3
bbq	90	5.7279208877	1.7475570054	realized	0.8073549221	B	73.B	1
bbq	90	5.9205661418	2.9848931076	realized	0	B	73.B	2
bbq	90	6.4059928505	0	realized	NA	B	73.B	3
bbq	91	5.7279208877	1.7475570054	realized	0	B	79.B	1
bbq	91	8.727920931	4.2479275134	realized	0	B	79.B	2
bbq	91	7.7279209165	0	realized	0	B	79.B	3
bbq	91	7.1429592764	0	realized	0	B	79.B	4
bbq	92	5.7279208877	1.7475570054	realized	0	B	36.B	1
bbq	92	8.727920931	4.5698556083	realized	1.7004397181	B	36.B	2
bbq	92	7.1429592764	0	realized	0	B	36.B	3
bbq	92	7.1429592764	0	realized	NA	B	36.B	4
bbq	93	5.5579942999	4.1474876123	realized	0.1520030934	B	67.B	1
bbq	93	5.4059928361	0	realized	NA	B	67.B	2
bbq	94	5.5579942999	4.1474876123	realized	0.1520030934	B	89.B	1
bbq	94	5.4059928361	0	realized	NA	B	89.B	2
bbq	95	5.5579942999	4.1474876123	realized	0.1520030934	B	92.B	1
bbq	95	5.4059928361	0	realized	NA	B	92.B	2
bbq	96	5.5579942999	4.1474876123	realized	0.1520030934	B	94.B	1
bbq	96	5.4059928361	0	realized	NA	B	94.B	2
bbq	97	5.5579942999	4.1474876123	realized	0.1520030934	B	120.B	1
bbq	97	5.4059928361	0	realized	NA	B	120.B	2
bbq	98	5.5579942999	4.1474876123	realized	0.1520030934	B	131.B	1
bbq	98	5.4059928361	0	realized	NA	B	131.B	2
bbq	99	5.5579942999	4.1474876123	realized	0.1520030934	B	88.B	1
bbq	99	5.4059928361	0	realized	NA	B	88.B	2
bbq	100	5.5579942999	4.1474876123	realized	0.1520030934	B	80.B	1
bbq	100	5.4059928361	0	realized	NA	B	80.B	2
bbq	101	5.5579942999	4.1474876123	realized	0.1520030934	B	83.B	1
bbq	101	5.4059928361	0	realized	NA	B	83.B	2
bbq	102	5.7279208877	1.7475570054	omitted	0	B	33.B	1
bbq	102	8.727920931	6.732450113	realized	5.2976805486	B	33.B	2
bbq	102	3.5184666487	0	omitted	NA	B	33.B	3
bbq	103	8.727920931	6.732450113	realized	5.5545888517	B	63.B	1
bbq	103	3.1733316073	0	realized	0	B	63.B	2
bbq	104	8.727920931	6.732450113	realized	5.1565044857	B	97.B	1
bbq	104	4.08406477	0	realized	0	B	97.B	2
bbq	104	8.727920931	0	realized	NA	B	97.B	3
bbq	105	8.727920931	6.732450113	realized	5.1565044857	B	61.B	1
bbq	105	4.08406477	0	realized	0	B	61.B	2
bbq	105	3.5184666487	0	realized	NA	B	61.B	3
bibliothek	1	5.1699266599	2.9827220086	omitted	3.6189098326	B	108.B	1
bibliothek	1	3.545434061	0.9487746766	omitted	2.2537565922	B	108.B	2
bibliothek	1	2.8479969184	0.8358806202	realized	NA	B	108.B	3
bibliothek	2	5.1699266599	2.9827220086	omitted	3.6189098326	B	58.B	1
bibliothek	2	3.545434061	0.9487746766	omitted	2.2537565922	B	58.B	2
bibliothek	2	2.8479969184	0.8358806202	realized	NA	B	58.B	3
bibliothek	3	8.7548883432	7.3750394313	realized	0	B	32.B	1
bibliothek	3	8.7548883432	0	realized	NA	B	32.B	2
bibliothek	4	2.8479969184	0.8358806202	realized	1	B	67.B	1
bibliothek	4	7.7548883288	5.9541963104	realized	2.5849625007	B	67.B	2
bibliothek	4	4.1699266455	0	realized	NA	B	67.B	3
bibliothek	5	2.8479969184	0.8358806202	realized	0	B	39.B	1
bibliothek	5	8.7548883432	0	realized	NA	B	39.B	2
bibliothek	6	2.8479969184	0.8358806202	realized	4.841302254	B	55.B	1
bibliothek	6	3.545434061	4.9541963104	realized	2.8744691179	B	55.B	2
bibliothek	6	5.1699266599	1	realized	NA	B	55.B	3
bibliothek	7	2.8479969184	0.8358806202	realized	0	B	92.B	1
bibliothek	7	7.7548883288	4.9541963104	realized	1.5849625007	B	92.B	2
bibliothek	7	4.1699266455	0	realized	NA	B	92.B	3
bibliothek	8	2.8479969184	0.8358806202	realized	0.1312445333	B	48.B	1
bibliothek	8	3.5069594898	0.8249132934	realized	0	B	48.B	2
bibliothek	9	2.8479969184	0.8358806202	realized	0.1312445333	B	82.B	1
bibliothek	9	3.5069594898	0.8249132934	realized	0	B	82.B	2
bibliothek	10	2.8479969184	0.8358806202	realized	0.1312445333	B	129.B	1
bibliothek	10	3.5069594898	0.8249132934	realized	0	B	129.B	2
bibliothek	11	2.8479969184	0.8358806202	realized	0.1312445333	B	36.B	1
bibliothek	11	3.5069594898	0.8249132934	realized	0	B	36.B	2
bibliothek	12	2.8479969184	0.8358806202	realized	0.1312445333	B	93.B	1
bibliothek	12	3.5069594898	0.8249132934	realized	0	B	93.B	2
bibliothek	13	2.8479969184	0.8358806202	realized	0.1312445333	B	35.B	1
bibliothek	13	3.5069594898	0.8249132934	realized	0	B	35.B	2
bibliothek	14	2.8479969184	0.8358806202	realized	0.1312445333	B	48.B	1
bibliothek	14	3.5069594898	0.8249132934	realized	0	B	48.B	2
bibliothek	15	2.8479969184	0.8358806202	realized	0.1312445333	B	71.B	1
bibliothek	15	3.5069594898	0.8249132934	realized	0	B	71.B	2
bibliothek	16	2.8479969184	0.8358806202	realized	0.1312445333	B	82.B	1
bibliothek	16	3.5069594898	0.8249132934	realized	0	B	82.B	2
bibliothek	17	2.8479969184	0.8358806202	realized	0.1312445333	B	84.B	1
bibliothek	17	3.5069594898	0.8249132934	realized	0	B	84.B	2
bibliothek	18	2.8479969184	0.8358806202	realized	0.1312445333	B	91.B	1
bibliothek	18	3.5069594898	0.8249132934	realized	0	B	91.B	2
bibliothek	19	2.8479969184	0.8358806202	realized	0.1312445333	B	99.B	1
bibliothek	19	3.5069594898	0.8249132934	realized	0	B	99.B	2
bibliothek	20	2.8479969184	0.8358806202	realized	0.1312445333	B	101.B	1
bibliothek	20	3.5069594898	0.8249132934	realized	0	B	101.B	2
bibliothek	21	2.8479969184	0.8358806202	realized	0.1312445333	B	102.B	1
bibliothek	21	3.5069594898	0.8249132934	realized	0	B	102.B	2
bibliothek	22	2.8479969184	0.8358806202	realized	0.1312445333	B	104.B	1
bibliothek	22	3.5069594898	0.8249132934	realized	0	B	104.B	2
bibliothek	23	2.8479969184	0.8358806202	realized	0.1312445333	B	111.B	1
bibliothek	23	3.5069594898	0.8249132934	realized	0	B	111.B	2
bibliothek	24	2.8479969184	0.8358806202	realized	0.1312445333	B	114.B	1
bibliothek	24	3.5069594898	0.8249132934	realized	0	B	114.B	2
bibliothek	25	2.8479969184	0.8358806202	realized	0.1312445333	B	129.B	1
bibliothek	25	3.5069594898	0.8249132934	realized	0	B	129.B	2
bibliothek	26	2.8479969184	0.8358806202	realized	0.1312445333	B	131.B	1
bibliothek	26	3.5069594898	0.8249132934	realized	0	B	131.B	2
bibliothek	27	8.7548883432	6.7900769306	realized	5.2605275502	B	35.B	1
bibliothek	27	3.5069594898	0	realized	0	B	35.B	2
bibliothek	28	2.8479969184	0.8358806202	realized	0.1312445333	B	30.B	1
bibliothek	28	3.5069594898	0.8249132934	omitted	0	B	30.B	2
bibliothek	29	2.8479969184	0.8358806202	realized	0.1312445333	B	29.B	1
bibliothek	29	3.5069594898	0.8249132934	omitted	0	B	29.B	2
bibliothek	30	2.8479969184	0.8358806202	realized	0.1312445333	B	41.B	1
bibliothek	30	3.5069594898	0.8249132934	omitted	0	B	41.B	2
bibliothek	31	2.8479969184	0.8358806202	realized	0.1312445333	B	63.B	1
bibliothek	31	3.5069594898	0.8249132934	omitted	0	B	63.B	2
bibliothek	32	2.8479969184	0.8358806202	realized	0.1312445333	B	65.B	1
bibliothek	32	3.5069594898	0.8249132934	omitted	0	B	65.B	2
bibliothek	33	2.8479969184	0.8358806202	realized	0.1312445333	B	67.B	1
bibliothek	33	3.5069594898	0.8249132934	omitted	0	B	67.B	2
bibliothek	34	2.8479969184	0.8358806202	realized	0.1312445333	B	73.B	1
bibliothek	34	3.5069594898	0.8249132934	omitted	0	B	73.B	2
bibliothek	35	2.8479969184	0.8358806202	realized	0.1312445333	B	74.B	1
bibliothek	35	3.5069594898	0.8249132934	omitted	0	B	74.B	2
bibliothek	36	2.8479969184	0.8358806202	realized	0.1312445333	B	80.B	1
bibliothek	36	3.5069594898	0.8249132934	omitted	0	B	80.B	2
bibliothek	37	2.8479969184	0.8358806202	realized	0.1312445333	B	83.B	1
bibliothek	37	3.5069594898	0.8249132934	omitted	0	B	83.B	2
bibliothek	38	2.8479969184	0.8358806202	realized	0.1312445333	B	96.B	1
bibliothek	38	3.5069594898	0.8249132934	omitted	0	B	96.B	2
bibliothek	39	2.8479969184	0.8358806202	realized	0.1312445333	B	98.B	1
bibliothek	39	3.5069594898	0.8249132934	omitted	0	B	98.B	2
bibliothek	40	2.8479969184	0.8358806202	realized	0.1312445333	B	117.B	1
bibliothek	40	3.5069594898	0.8249132934	omitted	0	B	117.B	2
bibliothek	41	2.8479969184	0.8358806202	realized	0.1312445333	B	118.B	1
bibliothek	41	3.5069594898	0.8249132934	omitted	0	B	118.B	2
bibliothek	42	2.8479969184	0.8358806202	realized	0.1312445333	B	127.B	1
bibliothek	42	3.5069594898	0.8249132934	omitted	0	B	127.B	2
bibliothek	43	2.8479969184	0.8358806202	realized	3	B	83.B	1
bibliothek	43	4.1699266455	3.3692338097	realized	1.5849625007	B	83.B	2
bibliothek	43	6.4329602627	2.5849625007	realized	NA	B	83.B	3
bibliothek	44	2.8479969184	0.8358806202	realized	3.9385994553	B	90.B	1
bibliothek	44	5.1699266599	5.9541963104	realized	1	B	90.B	2
bibliothek	44	3.545434061	0	realized	NA	B	90.B	3
bibliothek	45	2.8479969184	0.8358806202	omitted	0	B	73.B	1
bibliothek	45	7.7548883288	5.7900769306	realized	4.5849625007	B	73.B	2
bibliothek	45	4.1699266455	0	realized	NA	B	73.B	3
bibliothek	46	2.8479969184	0.8358806202	omitted	0.7369655942	B	67.B	1
bibliothek	46	6.4329602627	4.4681488357	realized	4.5849625007	B	67.B	2
bibliothek	46	4.1699266455	1.3219280949	realized	NA	B	67.B	3
bibliothek	47	2.8479969184	0.8358806202	omitted	0.7369655942	B	102.B	1
bibliothek	47	6.4329602627	4.4681488357	realized	4.5849625007	B	102.B	2
bibliothek	47	4.1699266455	1.3219280949	realized	NA	B	102.B	3
bibliothek	48	2.8479969184	0.8358806202	omitted	0	B	50.B	1
bibliothek	48	8.7548883432	7.3750394313	realized	NA	B	50.B	2
bibliothek	49	4.4329602339	2.1462207409	realized	0	B	85.B	1
bibliothek	49	8.7548883432	4.6438561898	realized	0	B	85.B	2
bibliothek	49	4.1699266455	0	realized	NA	B	85.B	3
bibliothek	50	6.4329602627	4.2051144299	realized	4.7318038891	B	97.B	1
bibliothek	50	2.8479969184	1.3625700794	realized	1.2223924213	B	97.B	2
bibliothek	50	3.5069594898	1.2223924213	realized	NA	B	97.B	3
bibliothek	51	6.4329602627	4.2051144299	omitted	4.0381351289	B	118.B	1
bibliothek	51	3.5069594898	1.5295493804	realized	0	B	118.B	2
bibliothek	51	2.8479969184	4.7681843248	realized	NA	B	118.B	3
bibliothek	52	6.1699233523	3.7900769306	realized	0.8073549221	B	24.B	1
bibliothek	52	5.1699266599	0	realized	1.5849625007	B	24.B	2
bibliothek	52	3.545434061	1.5849625007	realized	0	B	24.B	3
bibliothek	52	2.8479969184	0	realized	NA	B	24.B	4
bibliothek	53	6.1699233523	3.7900769306	realized	0.8073549221	B	33.B	1
bibliothek	53	5.1699266599	0	realized	1.5849625007	B	33.B	2
bibliothek	53	3.545434061	1.5849625007	omitted	0	B	33.B	3
bibliothek	53	2.8479969184	1.5849625007	omitted	NA	B	33.B	4
bibliothek	54	6.1699233523	3.7900769306	realized	2.841302254	B	47.B	1
bibliothek	54	3.545434061	0	realized	0	B	47.B	2
bibliothek	54	2.8479969184	0	realized	0	B	47.B	3
bibliothek	54	5.1699266599	0.5849625007	realized	NA	B	47.B	4
bibliothek	55	6.1699233523	3.7900769306	realized	2.841302254	B	52.B	1
bibliothek	55	3.545434061	0	realized	0	B	52.B	2
bibliothek	55	2.8479969184	0	realized	0	B	52.B	3
bibliothek	55	5.1699266599	0.5849625007	realized	NA	B	52.B	4
bibliothek	56	6.1699233523	3.7900769306	realized	2.841302254	B	79.B	1
bibliothek	56	3.545434061	0	realized	0	B	79.B	2
bibliothek	56	2.8479969184	0	realized	0	B	79.B	3
bibliothek	56	5.1699266599	0.5849625007	realized	NA	B	79.B	4
bibliothek	57	6.1699233523	3.7900769306	realized	2.841302254	B	89.B	1
bibliothek	57	3.545434061	0	realized	0	B	89.B	2
bibliothek	57	2.8479969184	0	realized	0	B	89.B	3
bibliothek	57	5.1699266599	0.5849625007	realized	NA	B	89.B	4
bibliothek	58	4.8479952863	2.2875765901	omitted	1.5193741591	B	40.B	1
bibliothek	58	3.545434061	0.9487746766	omitted	0	B	40.B	2
bibliothek	58	4.8479952863	2.4681488357	omitted	0.3219280949	B	40.B	3
bibliothek	58	4.4329602339	2.1462207409	realized	NA	B	40.B	4
bibliothek	59	4.8479952863	2.2875765901	omitted	1.5193741591	B	45.B	1
bibliothek	59	3.545434061	0.9487746766	omitted	0	B	45.B	2
bibliothek	59	4.8479952863	2.4681488357	omitted	0.3219280949	B	45.B	3
bibliothek	59	4.4329602339	2.1462207409	realized	NA	B	45.B	4
bibliothek	60	4.8479952863	2.2875765901	omitted	1.5193741591	B	54.B	1
bibliothek	60	3.545434061	0.9487746766	omitted	0	B	54.B	2
bibliothek	60	4.8479952863	2.4681488357	omitted	0.3219280949	B	54.B	3
bibliothek	60	4.4329602339	2.1462207409	realized	NA	B	54.B	4
bibliothek	61	4.8479952863	2.2875765901	omitted	1.5193741591	B	62.B	1
bibliothek	61	3.545434061	0.9487746766	omitted	0	B	62.B	2
bibliothek	61	4.8479952863	2.4681488357	omitted	0.3219280949	B	62.B	3
bibliothek	61	4.4329602339	2.1462207409	realized	NA	B	62.B	4
bibliothek	62	4.8479952863	2.2875765901	omitted	1.5193741591	B	64.B	1
bibliothek	62	3.545434061	0.9487746766	omitted	0	B	64.B	2
bibliothek	62	4.8479952863	2.4681488357	omitted	0.3219280949	B	64.B	3
bibliothek	62	4.4329602339	2.1462207409	realized	NA	B	64.B	4
bibliothek	63	4.8479952863	2.2875765901	omitted	1.5193741591	B	68.B	1
bibliothek	63	3.545434061	0.9487746766	omitted	0	B	68.B	2
bibliothek	63	4.8479952863	2.4681488357	omitted	0.3219280949	B	68.B	3
bibliothek	63	4.4329602339	2.1462207409	realized	NA	B	68.B	4
bibliothek	64	4.8479952863	2.2875765901	omitted	1.5193741591	B	70.B	1
bibliothek	64	3.545434061	0.9487746766	omitted	0	B	70.B	2
bibliothek	64	4.8479952863	2.4681488357	omitted	0.3219280949	B	70.B	3
bibliothek	64	4.4329602339	2.1462207409	realized	NA	B	70.B	4
bibliothek	65	4.8479952863	2.2875765901	omitted	1.5193741591	B	87.B	1
bibliothek	65	3.545434061	0.9487746766	omitted	0	B	87.B	2
bibliothek	65	4.8479952863	2.4681488357	omitted	0.3219280949	B	87.B	3
bibliothek	65	4.4329602339	2.1462207409	realized	NA	B	87.B	4
bibliothek	66	4.8479952863	2.2875765901	omitted	1.5193741591	B	94.B	1
bibliothek	66	3.545434061	0.9487746766	omitted	0	B	94.B	2
bibliothek	66	4.8479952863	2.4681488357	omitted	0.3219280949	B	94.B	3
bibliothek	66	4.4329602339	2.1462207409	realized	NA	B	94.B	4
bibliothek	67	4.8479952863	2.2875765901	omitted	1.5193741591	B	100.B	1
bibliothek	67	3.545434061	0.9487746766	omitted	0	B	100.B	2
bibliothek	67	4.8479952863	2.4681488357	omitted	0.3219280949	B	100.B	3
bibliothek	67	4.4329602339	2.1462207409	realized	NA	B	100.B	4
bibliothek	68	4.8479952863	2.2875765901	omitted	1.5193741591	B	106.B	1
bibliothek	68	3.545434061	0.9487746766	omitted	0	B	106.B	2
bibliothek	68	4.8479952863	2.4681488357	omitted	0.3219280949	B	106.B	3
bibliothek	68	4.4329602339	2.1462207409	realized	NA	B	106.B	4
bibliothek	69	4.8479952863	2.2875765901	omitted	1.5193741591	B	109.B	1
bibliothek	69	3.545434061	0.9487746766	omitted	0	B	109.B	2
bibliothek	69	4.8479952863	2.4681488357	omitted	0.3219280949	B	109.B	3
bibliothek	69	4.4329602339	2.1462207409	realized	NA	B	109.B	4
bibliothek	70	4.8479952863	2.2875765901	omitted	1.5193741591	B	116.B	1
bibliothek	70	3.545434061	0.9487746766	omitted	0	B	116.B	2
bibliothek	70	4.8479952863	2.4681488357	omitted	0.3219280949	B	116.B	3
bibliothek	70	4.4329602339	2.1462207409	realized	NA	B	116.B	4
bibliothek	71	4.8479952863	2.2875765901	omitted	1.5193741591	B	122.B	1
bibliothek	71	3.545434061	0.9487746766	omitted	0	B	122.B	2
bibliothek	71	4.8479952863	2.4681488357	omitted	0.3219280949	B	122.B	3
bibliothek	71	4.4329602339	2.1462207409	realized	NA	B	122.B	4
bibliothek	72	4.8479952863	2.2875765901	omitted	1.5193741591	B	130.B	1
bibliothek	72	3.545434061	0.9487746766	omitted	0	B	130.B	2
bibliothek	72	4.8479952863	2.4681488357	omitted	0.3219280949	B	130.B	3
bibliothek	72	4.4329602339	2.1462207409	realized	NA	B	130.B	4
bibliothek	73	6.4329602627	4.4681488357	realized	3.841302254	B	43.B	1
bibliothek	73	3.545434061	0.3219280949	realized	0	B	43.B	2
bibliothek	73	4.4329602339	0	realized	NA	B	43.B	3
bibliothek	74	6.4329602627	4.4681488357	realized	3.841302254	B	107.B	1
bibliothek	74	3.545434061	0.3219280949	realized	0	B	107.B	2
bibliothek	74	4.4329602339	0	realized	NA	B	107.B	3
bibliothek	75	6.4329602627	4.4681488357	realized	3.841302254	B	125.B	1
bibliothek	75	3.545434061	0.3219280949	realized	0	B	125.B	2
bibliothek	75	4.4329602339	0	realized	NA	B	125.B	3
bibliothek	76	6.4329602627	4.4681488357	realized	3.841302254	B	132.B	1
bibliothek	76	3.545434061	0.3219280949	realized	0	B	132.B	2
bibliothek	76	4.4329602339	0	realized	NA	B	132.B	3
bibliothek	78	3.545434061	0.9487746766	realized	0.5849625007	B	61.B	1
bibliothek	78	5.1699266599	2.6189098326	realized	2.7004397181	B	61.B	2
bibliothek	78	2.8479969184	2.2223924213	realized	NA	B	61.B	3
bibliothek	79	3.545434061	0.9487746766	realized	2.2537565922	B	34.B	1
bibliothek	79	2.8479969184	2.1408625358	realized	0.5594274086	B	34.B	2
bibliothek	79	5.1699266599	1.0374747054	realized	NA	B	34.B	3
bibliothek	80	3.545434061	0.9487746766	realized	0	B	56.B	1
bibliothek	80	8.7548883432	5.841302254	realized	0	B	56.B	2
bibliothek	80	8.7548883432	0	realized	NA	B	56.B	3
bibliothek	81	3.545434061	0.9487746766	omitted	0.5849625007	B	80.B	1
bibliothek	81	5.1699266599	2.9827220086	omitted	3.2172307162	B	80.B	2
bibliothek	81	2.8479969184	0.8358806202	realized	NA	B	80.B	3
bibliothek	82	3.5069594898	1.5295493804	realized	5.841302254	B	115.B	1
bibliothek	82	3.545434061	5.2605275502	omitted	0	B	115.B	2
bibliothek	83	5.4329602483	3.0531113365	realized	3.5235619561	B	113.B	1
bibliothek	83	5.1699266599	3.3219280949	realized	0	B	113.B	2
bibliothek	83	4.1699266455	0	realized	0	B	113.B	3
bibliothek	83	5.4329602483	0	realized	NA	B	113.B	4
bibliothek	84	4.1699266455	1.2051144299	realized	0.7104933828	B	121.B	1
bibliothek	84	6.4329602627	3.7104933828	realized	0	B	121.B	2
bibliothek	84	8.7548883432	1.4594316186	realized	0	B	121.B	3
bibliothek	84	7.7548883288	0	realized	NA	B	121.B	4
bibliothek	85	4.1699266455	1.2051144299	realized	1	B	129.B	1
bibliothek	85	7.7548883288	5.5849625007	realized	1.5849625007	B	129.B	2
bibliothek	85	2.8479969184	0	realized	NA	B	129.B	3
bibliothek	86	4.1699266455	1.2051144299	realized	2.3219280949	B	46.B	1
bibliothek	86	6.4329602627	5.5849625007	realized	1.8744691179	B	46.B	2
bibliothek	86	6.4329602627	0	realized	NA	B	46.B	3
bibliothek	87	4.1699266455	1.2051144299	realized	0.7369655942	B	98.B	1
bibliothek	87	6.4329602627	4	realized	0.5849625007	B	98.B	2
bibliothek	87	2.8479969184	0.5849625007	realized	NA	B	98.B	3
bibliothek	88	4.1699266455	1.2051144299	realized	0.7369655942	B	71.B	1
bibliothek	88	6.4329602627	4	realized	0.5849625007	B	71.B	2
bibliothek	88	2.8479969184	0.5849625007	omitted	NA	B	71.B	3
bibliothek	89	4.1699266455	1.2051144299	realized	0	B	63.B	1
bibliothek	89	7.7548883288	4.1699250014	realized	1.4594316186	B	63.B	2
bibliothek	89	6.4329602627	1	realized	0	B	63.B	3
bibliothek	89	8.7548883432	0	realized	NA	B	63.B	4
bibliothek	90	4.1699266455	1.2051144299	omitted	0.3536369546	B	39.B	1
bibliothek	90	5.1699266599	2.8514774753	omitted	0.1154772174	B	39.B	2
bibliothek	90	5.4329602483	3.0896372125	omitted	0.3219280949	B	39.B	3
bibliothek	90	5.4329602483	3.0531113365	realized	NA	B	39.B	4
bibliothek	91	4.1699266455	1.2051144299	omitted	0.3536369546	B	44.B	1
bibliothek	91	5.1699266599	2.8514774753	omitted	0.1154772174	B	44.B	2
bibliothek	91	5.4329602483	3.0896372125	omitted	0.3219280949	B	44.B	3
bibliothek	91	5.4329602483	3.0531113365	realized	NA	B	44.B	4
bibliothek	92	4.1699266455	1.2051144299	omitted	0.3536369546	B	50.B	1
bibliothek	92	5.1699266599	2.8514774753	omitted	0.1154772174	B	50.B	2
bibliothek	92	5.4329602483	3.0896372125	omitted	0.3219280949	B	50.B	3
bibliothek	92	5.4329602483	3.0531113365	realized	NA	B	50.B	4
bibliothek	93	4.1699266455	1.2051144299	omitted	0.3536369546	B	65.B	1
bibliothek	93	5.1699266599	2.8514774753	omitted	0.1154772174	B	65.B	2
bibliothek	93	5.4329602483	3.0896372125	omitted	0.3219280949	B	65.B	3
bibliothek	93	5.4329602483	3.0531113365	realized	NA	B	65.B	4
bibliothek	94	4.1699266455	1.2051144299	omitted	0.3536369546	B	74.B	1
bibliothek	94	5.1699266599	2.8514774753	omitted	0.1154772174	B	74.B	2
bibliothek	94	5.4329602483	3.0896372125	omitted	0.3219280949	B	74.B	3
bibliothek	94	5.4329602483	3.0531113365	realized	NA	B	74.B	4
bibliothek	95	4.1699266455	1.2051144299	omitted	0.3536369546	B	75.B	1
bibliothek	95	5.1699266599	2.8514774753	omitted	0.1154772174	B	75.B	2
bibliothek	95	5.4329602483	3.0896372125	omitted	0.3219280949	B	75.B	3
bibliothek	95	5.4329602483	3.0531113365	realized	NA	B	75.B	4
bibliothek	96	4.1699266455	1.2051144299	omitted	0.3536369546	B	88.B	1
bibliothek	96	5.1699266599	2.8514774753	omitted	0.1154772174	B	88.B	2
bibliothek	96	5.4329602483	3.0896372125	omitted	0.3219280949	B	88.B	3
bibliothek	96	5.4329602483	3.0531113365	realized	NA	B	88.B	4
bibliothek	97	4.1699266455	1.2051144299	omitted	0.3536369546	B	92.B	1
bibliothek	97	5.1699266599	2.8514774753	omitted	0.1154772174	B	92.B	2
bibliothek	97	5.4329602483	3.0896372125	omitted	0.3219280949	B	92.B	3
bibliothek	97	5.4329602483	3.0531113365	realized	NA	B	92.B	4
bibliothek	98	4.1699266455	1.2051144299	omitted	0.3536369546	B	29.B	1
bibliothek	98	5.1699266599	2.8514774753	omitted	1.9027027986	B	29.B	2
bibliothek	98	3.545434061	0.9487746766	omitted	0.1520030934	B	29.B	3
bibliothek	98	5.4329602483	3.0531113365	realized	NA	B	29.B	4
bibliothek	99	8.7548883432	6.7900769306	omitted	5.841302254	B	53.B	1
bibliothek	99	3.545434061	0.9487746766	omitted	0	B	53.B	2
bibliothek	99	8.7548883432	6.7900769306	realized	NA	B	53.B	3
bibliothek	100	5.1699266599	2.8514774753	realized	1.9027027986	B	27.B	1
bibliothek	100	3.545434061	0	realized	0	B	27.B	2
bibliothek	100	8.7548883432	3.9385994553	realized	NA	B	27.B	3
bowling	1	3.4594326645	1.974909019	realized	2	B	77.B	1
bowling	1	4.2299505642	0.8579809951	realized	NA	B	77.B	2
bowling	2	3.4594326645	1.974909019	realized	2	B	85.B	1
bowling	2	4.2299505642	0.8579809951	realized	NA	B	85.B	2
bowling	3	3.4594326645	1.974909019	realized	2	B	104.B	1
bowling	3	4.2299505642	0.8579809951	realized	NA	B	104.B	2
bowling	4	3.4594326645	1.974909019	realized	2	B	121.B	1
bowling	4	4.2299505642	0.8579809951	realized	NA	B	121.B	2
bowling	5	3.4594326645	1.974909019	realized	2	B	130.B	1
bowling	5	4.2299505642	0.8579809951	realized	NA	B	130.B	2
bowling	6	3.4594326645	1.974909019	realized	2	B	132.B	1
bowling	6	4.2299505642	0.8579809951	realized	NA	B	132.B	2
bowling	7	3.4594326645	1.974909019	realized	2.4713057189	B	63.B	1
bowling	7	3.8579809877	1.3985493765	realized	NA	B	63.B	2
bowling	8	3.4594326645	1.974909019	realized	1.5109619193	B	29.B	1
bowling	8	3.6735575057	1.5360529002	realized	NA	B	29.B	2
bowling	9	3.4594326645	1.974909019	realized	1.5109619193	B	44.B	1
bowling	9	3.6735575057	1.5360529002	realized	NA	B	44.B	2
bowling	10	3.4594326645	1.974909019	realized	1.5109619193	B	52.B	1
bowling	10	3.6735575057	1.5360529002	realized	NA	B	52.B	2
bowling	11	3.4594326645	1.974909019	realized	1.5109619193	B	57.B	1
bowling	11	3.6735575057	1.5360529002	realized	NA	B	57.B	2
bowling	12	3.4594326645	1.974909019	realized	1.5109619193	B	61.B	1
bowling	12	3.6735575057	1.5360529002	realized	NA	B	61.B	2
bowling	13	3.4594326645	1.974909019	realized	1.5109619193	B	64.B	1
bowling	13	3.6735575057	1.5360529002	realized	NA	B	64.B	2
bowling	14	3.4594326645	1.974909019	realized	1.5109619193	B	67.B	1
bowling	14	3.6735575057	1.5360529002	realized	NA	B	67.B	2
bowling	15	3.4594326645	1.974909019	realized	1.5109619193	B	73.B	1
bowling	15	3.6735575057	1.5360529002	realized	NA	B	73.B	2
bowling	16	3.4594326645	1.974909019	realized	1.5109619193	B	117.B	1
bowling	16	3.6735575057	1.5360529002	realized	NA	B	117.B	2
bowling	17	3.4594326645	1.974909019	realized	1.5109619193	B	131.B	1
bowling	17	3.6735575057	1.5360529002	realized	NA	B	131.B	2
bowling	18	8.3174136666	6.2479275134	realized	5.3457748368	B	84.B	1
bowling	18	3.8579809877	0	realized	0	B	84.B	2
bowling	18	8.3174136666	0	realized	NA	B	84.B	3
bowling	19	8.3174136666	6.2479275134	realized	4.1154772174	B	83.B	1
bowling	19	4.1474870212	0	realized	0	B	83.B	2
bowling	20	8.3174136666	6.2479275134	realized	5.4150374993	B	99.B	1
bowling	20	4.2299505642	0	realized	0	B	99.B	2
bowling	20	4.9954855717	0	realized	NA	B	99.B	3
bowling	21	7.3174136522	5.2479275134	realized	1	B	97.B	1
bowling	21	7.3174136522	1	realized	0	B	97.B	2
bowling	21	3.6735575057	0	realized	NA	B	97.B	3
bowling	22	5.1474870356	3.6629650127	realized	0.9475325801	B	79.B	1
bowling	22	4.9954855717	0.3625700794	realized	NA	B	79.B	2
bowling	23	5.1474870356	3.6629650127	realized	0.9475325801	B	92.B	1
bowling	23	4.9954855717	0.3625700794	realized	NA	B	92.B	2
bowling	24	5.1474870356	3.6629650127	realized	0.9475325801	B	34.B	1
bowling	24	4.9954855717	0.3625700794	realized	NA	B	34.B	2
bowling	25	5.1474870356	3.6629650127	realized	0.9475325801	B	38.B	1
bowling	25	4.9954855717	0.3625700794	realized	NA	B	38.B	2
bowling	26	5.1474870356	3.6629650127	realized	0.9475325801	B	55.B	1
bowling	26	4.9954855717	0.3625700794	realized	NA	B	55.B	2
bowling	27	5.1474870356	3.6629650127	realized	0.9475325801	B	59.B	1
bowling	27	4.9954855717	0.3625700794	realized	NA	B	59.B	2
bowling	28	5.1474870356	3.6629650127	realized	0.9475325801	B	50.B	1
bowling	28	4.9954855717	0.3625700794	realized	NA	B	50.B	2
bowling	29	5.3174136234	3.2479275134	realized	3.3457748368	B	27.B	1
bowling	29	3.8579809877	1	realized	1.5849625007	B	27.B	2
bowling	29	5.5100588775	1	realized	NA	B	27.B	3
bowling	30	5.3174136234	3.2479275134	realized	3.3457748368	B	58.B	1
bowling	30	3.8579809877	1	realized	1.5849625007	B	58.B	2
bowling	30	5.5100588775	1	realized	NA	B	58.B	3
bowling	31	8.3174136666	6.2479275134	realized	4.2479275134	B	129.B	1
bowling	31	3.6735575057	0	realized	0	B	129.B	2
bowling	31	8.3174136666	0	realized	NA	B	129.B	3
bowling	32	7.3174136522	5.2479275134	realized	3.2479275134	B	41.B	1
bowling	32	3.6735575057	0	realized	0	B	41.B	2
bowling	32	6.7324520121	0	realized	NA	B	41.B	3
bowling	33	7.3174136522	5.2479275134	realized	3.2479275134	B	101.B	1
bowling	33	3.6735575057	0	omitted	0	B	101.B	2
bowling	33	6.7324520121	0	realized	NA	B	101.B	3
bowling	34	4.2299505642	0	realized	NA	B	53.B	1
bowling	35	8.3174136666	6.8328900142	realized	0	B	35.B	1
bowling	35	8.3174136666	0	realized	NA	B	35.B	2
bowling	36	8.3174136666	6.2479275134	realized	4.2479275134	B	131.B	1
bowling	36	3.6735575057	0	omitted	0	B	131.B	2
bowling	36	8.3174136666	0	realized	NA	B	131.B	3
bowling	37	8.3174136666	6.2479275134	realized	0	B	120.B	1
bowling	37	8.3174136666	0	realized	0	B	120.B	2
bowling	37	4.1474870212	0	realized	NA	B	120.B	3
bowling	38	4.2299505642	0.8328900142	realized	1.3985493765	B	98.B	1
bowling	38	3.4594326645	2.5405683814	realized	NA	B	98.B	2
bowling	39	4.2299505642	0.8328900142	realized	1.3985493765	B	24.B	1
bowling	39	3.4594326645	2.5405683814	realized	NA	B	24.B	2
bowling	40	4.2299505642	0.8328900142	realized	1.3985493765	B	43.B	1
bowling	40	3.4594326645	2.5405683814	realized	NA	B	43.B	2
bowling	41	4.2299505642	0.8328900142	realized	1.3985493765	B	70.B	1
bowling	41	3.4594326645	2.5405683814	realized	NA	B	70.B	2
bowling	42	4.2299505642	0.8328900142	realized	2	B	125.B	1
bowling	42	5.3174136234	4.4150374993	realized	0	B	125.B	2
bowling	42	8.3174136666	1	omitted	NA	B	125.B	3
bowling	43	4.2299505642	0.8328900142	realized	0	B	114.B	1
bowling	43	8.3174136666	5.4150374993	realized	0	B	114.B	2
bowling	43	8.3174136666	0	realized	NA	B	114.B	3
bowling	44	4.2299505642	0.8328900142	realized	2.5849625007	B	26.B	1
bowling	44	4.7324486613	4.4150374993	realized	0	B	26.B	2
bowling	45	4.2299505642	0.8328900142	realized	2.5849625007	B	91.B	1
bowling	45	4.7324486613	4.4150374993	realized	0	B	91.B	2
bowling	46	5.5100588775	3.4405725914	realized	3	B	71.B	1
bowling	46	5.3174136234	2.8073549221	realized	0	B	71.B	2
bowling	46	3.8579809877	0	realized	NA	B	71.B	3
bowling	47	5.9954855861	4.2479275134	realized	0.7369655942	B	28.B	1
bowling	47	6.7324520121	1	realized	0	B	28.B	2
bowling	47	4.1474870212	0	realized	NA	B	28.B	3
bowling	48	5.9954855861	4.2479275134	realized	0.7369655942	B	54.B	1
bowling	48	6.7324520121	1	realized	0	B	54.B	2
bowling	48	4.1474870212	0	realized	NA	B	54.B	3
bowling	49	8.3174136666	6.2479275134	realized	3.5849625007	B	71.B	1
bowling	49	4.7324486613	0	realized	0	B	71.B	2
bowling	50	4.1474870212	2.132450296	realized	1	B	82.B	1
bowling	50	5.9954855861	3.1154772174	realized	NA	B	82.B	2
bowling	51	4.1474870212	2.132450296	realized	1	B	60.B	1
bowling	51	5.9954855861	3.1154772174	realized	NA	B	60.B	2
bowling	52	4.1474870212	2.132450296	realized	1	B	96.B	1
bowling	52	5.9954855861	3.1154772174	realized	NA	B	96.B	2
bowling	53	4.1474870212	2.132450296	realized	0	B	111.B	1
bowling	54	4.1474870212	2.132450296	realized	0.5849625007	B	40.B	1
bowling	54	4.7324486613	1.1154772174	realized	0.7369655942	B	40.B	2
bowling	55	4.1474870212	2.132450296	realized	0.5849625007	B	45.B	1
bowling	55	4.7324486613	1.1154772174	realized	0.7369655942	B	45.B	2
bowling	56	4.1474870212	2.132450296	realized	0.5849625007	B	56.B	1
bowling	56	4.7324486613	1.1154772174	realized	0.7369655942	B	56.B	2
bowling	57	4.1474870212	2.132450296	realized	0.5849625007	B	107.B	1
bowling	57	4.7324486613	1.1154772174	realized	0.7369655942	B	107.B	2
bowling	58	4.1474870212	2.132450296	realized	0.5849625007	B	48.B	1
bowling	58	4.7324486613	1.1154772174	realized	0	B	48.B	2
bowling	59	4.1474870212	2.132450296	realized	0.5849625007	B	47.B	1
bowling	59	4.7324486613	1.1154772174	realized	0	B	47.B	2
bowling	60	4.1474870212	2.132450296	realized	0.5849625007	B	86.B	1
bowling	60	4.7324486613	1.1154772174	realized	0	B	86.B	2
bowling	61	4.1474870212	2.132450296	realized	0.5849625007	B	116.B	1
bowling	61	4.7324486613	1.1154772174	realized	0	B	116.B	2
bowling	62	4.7324486613	2.6629650127	realized	0	B	94.B	1
bowling	62	4.2299505642	0	realized	NA	B	94.B	2
bowling	63	4.9954855717	3.078002512	realized	2.1699250014	B	113.B	1
bowling	63	5.1474870356	2.7548875022	realized	NA	B	113.B	2
bowling	64	4.9954855717	3.078002512	realized	2.1699250014	B	122.B	1
bowling	64	5.1474870356	2.7548875022	realized	NA	B	122.B	2
bowling	65	3.8579809877	0.9021526766	realized	1.8579809951	B	102.B	1
bowling	65	3.4594326645	2.9307373376	realized	NA	B	102.B	2
bowling	66	3.8579809877	0.9021526766	realized	0	B	89.B	1
bowling	66	8.3174136666	5.3457748368	realized	0	B	89.B	2
bowling	66	8.3174136666	0	realized	NA	B	89.B	3
bowling	67	3.8579809877	0.9021526766	realized	1	B	113.B	1
bowling	67	5.3174136234	3.3457748368	realized	0.5849625007	B	113.B	2
bowling	67	5.5100588775	0	realized	NA	B	113.B	3
bowling	68	3.8579809877	0.9021526766	realized	1	B	33.B	1
bowling	68	5.3174136234	3.3457748368	realized	0.5849625007	B	33.B	2
bowling	68	5.5100588775	0	realized	NA	B	33.B	3
bowling	69	3.8579809877	0.9021526766	realized	1	B	115.B	1
bowling	69	5.3174136234	3.3457748368	realized	0.5849625007	B	115.B	2
bowling	69	5.5100588775	0	realized	NA	B	115.B	3
bowling	70	3.8579809877	0.9021526766	realized	1	B	118.B	1
bowling	70	5.3174136234	3.3457748368	realized	0.5849625007	B	118.B	2
bowling	70	5.5100588775	0	realized	NA	B	118.B	3
bowling	71	3.8579809877	0.9021526766	realized	0	B	36.B	1
bowling	71	7.3174136522	3.9307373376	realized	0	B	36.B	2
bowling	71	4.1474870212	0	realized	0	B	36.B	3
bowling	72	3.8579809877	0.9021526766	realized	0	B	100.B	1
bowling	72	7.3174136522	3.9307373376	realized	0	B	100.B	2
bowling	72	4.1474870212	0	realized	0	B	100.B	3
bowling	73	3.8579809877	0.9021526766	realized	0	B	74.B	1
bowling	73	8.3174136666	5.9307373376	realized	NA	B	74.B	2
bowling	74	3.8579809877	0.9021526766	realized	0	B	30.B	1
bowling	74	6.7324520121	3.7608123361	realized	0	B	30.B	2
bowling	74	6.7324520121	0	realized	NA	B	30.B	3
bowling	75	3.8579809877	0.9021526766	realized	0	B	32.B	1
bowling	75	6.7324520121	3.7608123361	realized	0	B	32.B	2
bowling	75	6.7324520121	0	realized	NA	B	32.B	3
bowling	76	3.8579809877	0.9021526766	realized	0	B	88.B	1
bowling	76	6.7324520121	3.7608123361	realized	0	B	88.B	2
bowling	76	6.7324520121	0	omitted	NA	B	88.B	3
bowling	77	3.8579809877	0.9021526766	realized	1	B	62.B	1
bowling	77	7.3174136522	5.3457748368	realized	0	B	62.B	2
bowling	77	7.3174136522	0	realized	NA	B	62.B	3
bowling	78	3.8579809877	0.9021526766	realized	0	B	93.B	1
bowling	79	3.6735575057	2	realized	2.0506260731	B	31.B	1
bowling	79	3.4594326645	2.0255350921	realized	NA	B	31.B	2
bowling	80	3.6735575057	2	realized	2.0506260731	B	39.B	1
bowling	80	3.4594326645	2.0255350921	realized	NA	B	39.B	2
bowling	81	3.6735575057	2	realized	2.0506260731	B	65.B	1
bowling	81	3.4594326645	2.0255350921	realized	NA	B	65.B	2
bowling	82	3.6735575057	2	realized	2.0506260731	B	65.B	1
bowling	82	3.4594326645	2.0255350921	realized	NA	B	65.B	2
bowling	83	3.6735575057	2	realized	2.0506260731	B	80.B	1
bowling	83	3.4594326645	2.0255350921	realized	NA	B	80.B	2
bowling	84	3.6735575057	2	realized	2.0506260731	B	106.B	1
bowling	84	3.4594326645	2.0255350921	realized	NA	B	106.B	2
bowling	85	3.6735575057	2	omitted	2.0506260731	B	68.B	1
bowling	85	3.4594326645	1.974909019	realized	NA	B	68.B	2
bowling	86	3.8579809877	0.9021526766	omitted	0	B	75.B	1
bowling	86	8.3174136666	6.2479275134	realized	4.2479275134	B	75.B	2
bowling	86	3.6735575057	0	realized	NA	B	75.B	3
bowling	87	3.8579809877	0.9021526766	omitted	0	B	127.B	1
bowling	87	8.3174136666	6.2479275134	realized	0	B	127.B	2
bowling	87	8.3174136666	0	realized	NA	B	127.B	3
bowling	88	8.3174136666	6.8328900142	realized	0	B	87.B	1
bowling	88	8.3174136666	0	realized	NA	B	87.B	2
bowling	89	8.3174136666	6.2479275134	realized	4.2479275134	B	46.B	1
bowling	89	3.6735575057	0	realized	0	B	46.B	2
bowling	89	6.7324520121	0	realized	NA	B	46.B	3
bowling	90	8.3174136666	6.8328900142	realized	4.8328900142	B	109.B	1
bowling	90	3.6735575057	0	realized	NA	B	109.B	2
bowling	91	8.3174136666	5.8328900142	realized	4.9307373376	B	108.B	1
bowling	91	3.8579809877	0	realized	0	B	108.B	2
bowling	91	6.7324520121	0	realized	0	B	108.B	3
bowling	91	8.3174136666	0	realized	NA	B	108.B	4
checkin_flug	1	8.4716740416	3.3165748604	realized	0	B	91.B	1
checkin_flug	1	8.4716740416	3.1699250014	realized	0	B	91.B	2
checkin_flug	1	3.342391172	0	realized	NA	B	91.B	3
checkin_flug	2	6.886712387	5.4864998618	realized	5.022367813	B	35.B	1
checkin_flug	2	3.2237475135	0	realized	NA	B	35.B	2
checkin_flug	3	6.886712387	5.4864998618	realized	5.022367813	B	93.B	1
checkin_flug	3	3.2237475135	0	realized	NA	B	93.B	2
checkin_flug	4	6.886712387	5.4864998618	realized	5.022367813	B	98.B	1
checkin_flug	4	3.2237475135	0	realized	NA	B	98.B	2
checkin_flug	5	8.4716740416	8.0714623626	realized	NA	B	116.B	1
checkin_flug	6	6.886712387	5.2641074405	realized	0	B	87.B	1
checkin_flug	6	7.4716740272	0.8073549221	realized	NA	B	87.B	2
checkin_flug	7	6.886712387	5.2641074405	realized	0	B	35.B	1
checkin_flug	7	7.4716740272	0.8073549221	realized	NA	B	35.B	2
checkin_flug	9	8.4716740416	7.0714623626	realized	6.6073303137	B	45.B	1
checkin_flug	9	3.2237475135	0	realized	NA	B	45.B	2
checkin_flug	10	7.4716740272	6.0714623626	realized	5.6073303137	B	47.B	1
checkin_flug	10	3.2237475135	0	realized	NA	B	47.B	2
checkin_flug	11	7.4716740272	6.0714623626	realized	5.6073303137	B	115.B	1
checkin_flug	11	3.2237475135	0	realized	NA	B	115.B	2
checkin_flug	12	6.1497459611	4.1645717669	realized	4.4374053123	B	104.B	1
checkin_flug	12	3.2237475135	0.7369655942	realized	0	B	104.B	2
checkin_flug	13	6.1497459611	4.1645717669	omitted	4.4374053123	B	33.B	1
checkin_flug	13	3.2237475135	0.4641320488	omitted	0	B	33.B	2
checkin_flug	13	7.4716740272	4.4864998618	realized	NA	B	33.B	3
checkin_flug	14	6.1497459611	4.1645717669	omitted	4.4374053123	B	58.B	1
checkin_flug	14	3.2237475135	0.4641320488	omitted	0	B	58.B	2
checkin_flug	14	7.4716740272	4.4864998618	realized	NA	B	58.B	3
checkin_flug	15	6.886712387	1.7495342677	realized	0	B	98.B	1
checkin_flug	15	7.4716740272	3.7369655942	realized	0	B	98.B	2
checkin_flug	16	6.886712387	1.7495342677	realized	0	B	56.B	1
checkin_flug	16	7.4716740272	3.7369655942	realized	0	B	56.B	2
checkin_flug	16	8.4716740416	1	realized	NA	B	56.B	3
checkin_flug	17	8.4716740416	6.4864998618	realized	3.7369655942	B	24.B	1
checkin_flug	17	4.8867123582	0	realized	0	B	24.B	2
checkin_flug	18	6.886712387	4.4864998618	omitted	4.022367813	B	57.B	1
checkin_flug	18	3.2237475135	0.4641320488	omitted	0	B	57.B	2
checkin_flug	18	6.886712387	4.4864998618	omitted	0	B	57.B	3
checkin_flug	18	8.4716740416	6.0714623626	realized	NA	B	57.B	4
checkin_flug	19	6.886712387	4.4864998618	omitted	4.022367813	B	54.B	1
checkin_flug	19	3.2237475135	0.4641320488	omitted	0	B	54.B	2
checkin_flug	19	6.886712387	4.4864998618	omitted	1.7004397181	B	54.B	3
checkin_flug	19	5.8867123726	3.3710226444	realized	NA	B	54.B	4
checkin_flug	20	6.886712387	4.4864998618	omitted	4.022367813	B	125.B	1
checkin_flug	20	3.2237475135	0.4641320488	omitted	0	B	125.B	2
checkin_flug	20	6.886712387	4.4864998618	omitted	1.7004397181	B	125.B	3
checkin_flug	20	5.8867123726	3.3710226444	realized	NA	B	125.B	4
checkin_flug	21	8.4716740416	7.0714623626	realized	6.6073303137	B	77.B	1
checkin_flug	21	3.2237475135	0	realized	NA	B	77.B	2
checkin_flug	22	4.3842109391	1.9839995213	realized	2.7725895039	B	75.B	1
checkin_flug	22	4.0793575979	2.5025003405	realized	0	B	75.B	2
checkin_flug	22	3.342391172	0	realized	0	B	75.B	3
checkin_flug	22	4.1497459323	0	realized	NA	B	75.B	4
checkin_flug	23	4.3842109391	1.9839995213	realized	2.7725895039	B	130.B	1
checkin_flug	23	4.0793575979	2.5025003405	realized	0	B	130.B	2
checkin_flug	23	3.342391172	0	realized	0	B	130.B	3
checkin_flug	23	4.1497459323	0	realized	NA	B	130.B	4
checkin_flug	24	4.3842109391	1.9839995213	realized	2.7725895039	B	46.B	1
checkin_flug	24	4.0793575979	2.5025003405	realized	0	B	46.B	2
checkin_flug	24	3.342391172	0	realized	0	B	46.B	3
checkin_flug	24	4.1497459323	0	omitted	NA	B	46.B	4
checkin_flug	25	5.6643192524	3.6791449398	realized	3.7004397181	B	40.B	1
checkin_flug	25	3.2237475135	0.4854268272	realized	0	B	40.B	2
checkin_flug	25	5.4716739984	0	realized	NA	B	40.B	3
checkin_flug	26	5.6643192524	3.6791449398	realized	3.7004397181	B	43.B	1
checkin_flug	26	3.2237475135	0.4854268272	realized	0	B	43.B	2
checkin_flug	26	5.4716739984	0	realized	NA	B	43.B	3
checkin_flug	27	5.6643192524	3.6791449398	realized	3.7004397181	B	68.B	1
checkin_flug	27	3.2237475135	0.4854268272	realized	0	B	68.B	2
checkin_flug	27	5.4716739984	0	realized	NA	B	68.B	3
checkin_flug	28	5.6643192524	3.6791449398	realized	3.7004397181	B	82.B	1
checkin_flug	28	3.2237475135	0.4854268272	realized	0	B	82.B	2
checkin_flug	28	5.4716739984	0	realized	NA	B	82.B	3
checkin_flug	29	5.6643192524	3.6791449398	realized	3.7004397181	B	111.B	1
checkin_flug	29	3.2237475135	0.4854268272	realized	0	B	111.B	2
checkin_flug	29	5.4716739984	0	realized	NA	B	111.B	3
checkin_flug	30	5.6643192524	3.6791449398	realized	5.5025003405	B	52.B	1
checkin_flug	30	3.342391172	2.8073549221	realized	0	B	52.B	2
checkin_flug	30	5.4716739984	0	realized	NA	B	52.B	3
checkin_flug	31	3.2237475135	0.4641320488	realized	0	B	99.B	1
checkin_flug	31	8.4716740416	6.022367813	realized	0	B	99.B	2
checkin_flug	31	8.4716740416	0	realized	NA	B	99.B	3
checkin_flug	32	3.2237475135	0.4641320488	realized	0	B	41.B	1
checkin_flug	32	8.4716740416	6.022367813	realized	4.2976805486	B	41.B	2
checkin_flug	32	6.886712387	0	realized	NA	B	41.B	3
checkin_flug	33	3.2237475135	0.4641320488	realized	1.3219280949	B	71.B	1
checkin_flug	33	6.1497459611	5.022367813	realized	0	B	71.B	2
checkin_flug	33	7.4716740272	0	realized	NA	B	71.B	3
checkin_flug	34	3.2237475135	0.4641320488	realized	1.3219280949	B	88.B	1
checkin_flug	34	6.1497459611	5.022367813	realized	0	B	88.B	2
checkin_flug	34	7.4716740272	0	realized	NA	B	88.B	3
checkin_flug	35	3.2237475135	0.4641320488	realized	2.8073549221	B	73.B	1
checkin_flug	35	5.6643192524	6.022367813	realized	0	B	73.B	2
checkin_flug	35	8.4716740416	0	realized	NA	B	73.B	3
checkin_flug	36	3.2237475135	0.4641320488	realized	1.1520030934	B	101.B	1
checkin_flug	36	4.8867123582	3.4374053123	realized	0	B	101.B	2
checkin_flug	37	3.2237475135	0.4641320488	realized	1.1520030934	B	67.B	1
checkin_flug	37	4.8867123582	3.4374053123	realized	0	B	67.B	2
checkin_flug	38	3.2237475135	0.4641320488	realized	1.1520030934	B	74.B	1
checkin_flug	38	4.8867123582	3.4374053123	realized	0	B	74.B	2
checkin_flug	39	3.2237475135	0.4641320488	realized	1.1520030934	B	96.B	1
checkin_flug	39	4.8867123582	3.4374053123	realized	0	B	96.B	2
checkin_flug	40	3.2237475135	0.4641320488	realized	1.1520030934	B	77.B	1
checkin_flug	40	4.8867123582	3.4374053123	realized	0	B	77.B	2
checkin_flug	41	3.2237475135	0.4641320488	realized	1.1520030934	B	132.B	1
checkin_flug	41	4.8867123582	3.4374053123	realized	0	B	132.B	2
checkin_flug	42	3.2237475135	0.4641320488	realized	0	B	59.B	1
checkin_flug	42	8.4716740416	6.022367813	realized	0	B	59.B	2
checkin_flug	42	6.886712387	0	realized	NA	B	59.B	3
checkin_flug	43	6.886712387	4.4864998618	realized	4.022367813	B	108.B	1
checkin_flug	43	3.2237475135	0	realized	0	B	108.B	2
checkin_flug	43	5.4716739984	0	realized	0	B	108.B	3
checkin_flug	43	6.886712387	0	realized	NA	B	108.B	4
checkin_flug	44	6.886712387	4.4864998618	omitted	4.022367813	B	85.B	1
checkin_flug	44	3.2237475135	0.4641320488	omitted	0	B	85.B	2
checkin_flug	44	5.4716739984	3.3165748604	realized	0	B	85.B	3
checkin_flug	44	6.886712387	1.1699250014	realized	NA	B	85.B	4
checkin_flug	45	6.886712387	4.4864998618	omitted	4.022367813	B	106.B	1
checkin_flug	45	3.2237475135	0.4641320488	omitted	0	B	106.B	2
checkin_flug	45	5.4716739984	3.3165748604	realized	0	B	106.B	3
checkin_flug	45	6.886712387	1.1699250014	realized	NA	B	106.B	4
checkin_flug	46	6.886712387	4.9015373611	omitted	4.4374053123	B	62.B	1
checkin_flug	46	3.2237475135	0.4641320488	omitted	0.6129768769	B	62.B	2
checkin_flug	46	5.8867123726	3.3710226444	realized	NA	B	62.B	3
checkin_flug	47	6.886712387	4.9015373611	omitted	4.4374053123	B	83.B	1
checkin_flug	47	3.2237475135	0.4641320488	omitted	0.6129768769	B	83.B	2
checkin_flug	47	5.8867123726	3.3710226444	realized	NA	B	83.B	3
checkin_flug	48	6.886712387	4.9015373611	omitted	4.4374053123	B	107.B	1
checkin_flug	48	3.2237475135	0.4641320488	omitted	0.6129768769	B	107.B	2
checkin_flug	48	5.8867123726	3.3710226444	realized	NA	B	107.B	3
checkin_flug	49	6.4716740128	4.6120307439	realized	0	B	28.B	1
checkin_flug	49	8.4716740416	2.4594316186	realized	NA	B	28.B	2
checkin_flug	50	6.4716740128	4.6120307439	realized	3.7369655942	B	132.B	1
checkin_flug	50	4.8867123582	1.8744691179	realized	0	B	132.B	2
checkin_flug	51	5.1497459467	3.1645717669	realized	2.1805722456	B	27.B	1
checkin_flug	51	3.342391172	0	realized	0	B	27.B	2
checkin_flug	51	5.4716739984	0.5145731728	realized	NA	B	27.B	3
checkin_flug	52	5.1497459467	3.1645717669	realized	2.1805722456	B	63.B	1
checkin_flug	52	3.342391172	0	realized	0	B	63.B	2
checkin_flug	52	5.4716739984	0.5145731728	realized	NA	B	63.B	3
checkin_flug	53	5.1497459467	3.1645717669	realized	2.1805722456	B	64.B	1
checkin_flug	53	3.342391172	0	realized	0	B	64.B	2
checkin_flug	53	8.4716740416	3.3219280949	realized	NA	B	64.B	3
checkin_flug	54	5.1497459467	3.1645717669	realized	2.1805722456	B	36.B	1
checkin_flug	54	3.342391172	0	realized	0	B	36.B	2
checkin_flug	54	7.4716740272	2.3219280949	realized	NA	B	36.B	3
checkin_flug	55	5.1497459467	3.1645717669	realized	2.1805722456	B	120.B	1
checkin_flug	55	3.342391172	0	realized	0	B	120.B	2
checkin_flug	55	7.4716740272	2.3219280949	realized	NA	B	120.B	3
checkin_flug	56	5.1497459467	3.1645717669	realized	2.1805722456	B	55.B	1
checkin_flug	56	3.342391172	0	omitted	0	B	55.B	2
checkin_flug	56	5.4716739984	0.5145731728	realized	NA	B	55.B	3
checkin_flug	57	5.1497459467	3.1645717669	realized	2.1805722456	B	92.B	1
checkin_flug	57	3.342391172	0	omitted	0	B	92.B	2
checkin_flug	57	5.4716739984	0.5145731728	realized	NA	B	92.B	3
checkin_flug	58	5.1497459467	3.1645717669	realized	2.1805722456	B	94.B	1
checkin_flug	58	3.342391172	0	omitted	0	B	94.B	2
checkin_flug	58	5.4716739984	0.5145731728	realized	NA	B	94.B	3
checkin_flug	59	5.1497459467	3.1645717669	realized	2.1805722456	B	100.B	1
checkin_flug	59	3.342391172	0	omitted	0	B	100.B	2
checkin_flug	59	5.4716739984	0.5145731728	realized	NA	B	100.B	3
checkin_flug	60	5.1497459467	3.1645717669	realized	2.1805722456	B	102.B	1
checkin_flug	60	3.342391172	0	omitted	0	B	102.B	2
checkin_flug	60	5.4716739984	0.5145731728	realized	NA	B	102.B	3
checkin_flug	61	7.4716740272	5.4864998618	realized	2.7369655942	B	127.B	1
checkin_flug	61	4.8867123582	0	realized	0	B	127.B	2
checkin_flug	62	7.4716740272	5.4864998618	realized	2.7369655942	B	129.B	1
checkin_flug	62	4.8867123582	0	realized	0	B	129.B	2
checkin_flug	63	3.342391172	0.9839995213	realized	1	B	118.B	1
checkin_flug	63	7.4716740272	5.5025003405	realized	0	B	118.B	2
checkin_flug	63	7.4716740272	0	realized	NA	B	118.B	3
checkin_flug	64	3.342391172	0.9839995213	realized	0	B	89.B	1
checkin_flug	64	8.4716740416	5.5025003405	realized	0	B	89.B	2
checkin_flug	64	8.4716740416	0	realized	NA	B	89.B	3
checkin_flug	65	3.342391172	0.9839995213	realized	0.3575520046	B	29.B	1
checkin_flug	65	4.0793575979	1.0874628413	realized	0.3037807482	B	29.B	2
checkin_flug	65	4.1497459323	0	realized	0	B	29.B	3
checkin_flug	65	7.4716740272	3	realized	NA	B	29.B	4
checkin_flug	66	3.342391172	0.9839995213	realized	0.3575520046	B	32.B	1
checkin_flug	66	4.0793575979	1.0874628413	realized	0.3037807482	B	32.B	2
checkin_flug	66	4.1497459323	0	realized	0	B	32.B	3
checkin_flug	66	7.4716740272	3	realized	NA	B	32.B	4
checkin_flug	67	3.342391172	0.9839995213	realized	0.3575520046	B	39.B	1
checkin_flug	67	4.0793575979	1.0874628413	realized	0.3037807482	B	39.B	2
checkin_flug	67	4.1497459323	0	realized	0	B	39.B	3
checkin_flug	67	4.3842109391	0.1926450779	realized	NA	B	39.B	4
checkin_flug	68	3.342391172	0.9839995213	realized	0.3575520046	B	48.B	1
checkin_flug	68	4.0793575979	1.0874628413	realized	0.3037807482	B	48.B	2
checkin_flug	68	4.1497459323	0	realized	0	B	48.B	3
checkin_flug	68	4.3842109391	0.1926450779	realized	NA	B	48.B	4
checkin_flug	69	3.342391172	0.9839995213	realized	0.3575520046	B	71.B	1
checkin_flug	69	4.0793575979	1.0874628413	realized	0.3037807482	B	71.B	2
checkin_flug	69	4.1497459323	0	realized	0	B	71.B	3
checkin_flug	69	4.3842109391	0.1926450779	realized	NA	B	71.B	4
checkin_flug	70	3.342391172	0.9839995213	realized	0.3575520046	B	113.B	1
checkin_flug	70	4.0793575979	1.0874628413	realized	0.3037807482	B	113.B	2
checkin_flug	70	4.1497459323	0	realized	0	B	113.B	3
checkin_flug	70	4.3842109391	0.1926450779	realized	NA	B	113.B	4
checkin_flug	71	3.342391172	0.9839995213	realized	0.3575520046	B	114.B	1
checkin_flug	71	4.0793575979	1.0874628413	realized	0.3037807482	B	114.B	2
checkin_flug	71	4.1497459323	0	realized	0	B	114.B	3
checkin_flug	71	4.3842109391	0.1926450779	realized	NA	B	114.B	4
checkin_flug	72	3.342391172	0.9839995213	realized	0.3575520046	B	122.B	1
checkin_flug	72	4.0793575979	1.0874628413	realized	0.3037807482	B	122.B	2
checkin_flug	72	4.1497459323	0	realized	0	B	122.B	3
checkin_flug	72	4.3842109391	0.1926450779	realized	NA	B	122.B	4
checkin_flug	73	3.342391172	0.9839995213	realized	0.3575520046	B	131.B	1
checkin_flug	73	4.0793575979	1.0874628413	realized	0.3037807482	B	131.B	2
checkin_flug	73	4.1497459323	0	realized	0	B	131.B	3
checkin_flug	73	4.3842109391	0.1926450779	realized	NA	B	131.B	4
checkin_flug	74	3.342391172	0.9839995213	realized	0	B	31.B	1
checkin_flug	74	8.4716740416	5.5025003405	realized	4.7188182475	B	31.B	2
checkin_flug	74	4.1497459323	0	realized	NA	B	31.B	3
checkin_flug	75	3.342391172	0.9839995213	omitted	0.3575520046	B	30.B	1
checkin_flug	75	4.0793575979	1.7139103579	realized	0.0558532347	B	30.B	2
checkin_flug	75	4.1497459323	0.1096244912	omitted	0	B	30.B	3
checkin_flug	75	4.3842109391	0.5501970826	realized	NA	B	30.B	4
checkin_flug	76	3.342391172	0.9839995213	omitted	0.3575520046	B	44.B	1
checkin_flug	76	4.0793575979	1.7139103579	omitted	0.0558532347	B	44.B	2
checkin_flug	76	4.1497459323	1.7676816144	omitted	0.2801079192	B	44.B	3
checkin_flug	76	4.3842109391	1.9839995213	realized	NA	B	44.B	4
checkin_flug	77	3.342391172	0.9839995213	omitted	0.3575520046	B	79.B	1
checkin_flug	77	4.0793575979	1.7139103579	omitted	0.0558532347	B	79.B	2
checkin_flug	77	4.1497459323	1.7676816144	omitted	0.2801079192	B	79.B	3
checkin_flug	77	4.3842109391	1.9839995213	realized	NA	B	79.B	4
checkin_flug	78	3.342391172	0.9839995213	omitted	0.3575520046	B	86.B	1
checkin_flug	78	4.0793575979	1.7139103579	omitted	0.0558532347	B	86.B	2
checkin_flug	78	4.1497459323	1.7676816144	omitted	0.2801079192	B	86.B	3
checkin_flug	78	4.3842109391	1.9839995213	realized	NA	B	86.B	4
checkin_flug	79	3.342391172	0.9839995213	omitted	0.3575520046	B	97.B	1
checkin_flug	79	4.0793575979	1.7139103579	omitted	0.0558532347	B	97.B	2
checkin_flug	79	4.1497459323	1.7676816144	omitted	0.2801079192	B	97.B	3
checkin_flug	79	4.3842109391	1.9839995213	realized	NA	B	97.B	4
checkin_flug	80	3.342391172	0.9839995213	omitted	0.3575520046	B	50.B	1
checkin_flug	80	4.0793575979	1.7139103579	omitted	0.0558532347	B	50.B	2
checkin_flug	80	4.1497459323	1.7676816144	omitted	0.2801079192	B	50.B	3
checkin_flug	80	4.3842109391	1.9839995213	realized	NA	B	50.B	4
checkin_flug	81	3.342391172	0.9839995213	omitted	0.3575520046	B	70.B	1
checkin_flug	81	4.0793575979	1.7139103579	omitted	0.0558532347	B	70.B	2
checkin_flug	81	4.1497459323	1.7676816144	omitted	0.2801079192	B	70.B	3
checkin_flug	81	4.3842109391	1.9839995213	realized	NA	B	70.B	4
checkin_flug	82	5.8867123726	3.3710226444	realized	3.7369655942	B	84.B	1
checkin_flug	82	4.8867123582	3.1154772174	realized	0	B	84.B	2
checkin_flug	83	7.4716740272	5.4864998618	realized	1	B	80.B	1
checkin_flug	83	7.4716740272	1	realized	0	B	80.B	2
checkin_flug	83	3.342391172	0	realized	NA	B	80.B	3
checkin_flug	84	4.0793575979	1.7139103579	realized	1.2497783091	B	65.B	1
checkin_flug	84	3.2237475135	0	realized	0	B	65.B	2
checkin_flug	84	6.4716740128	3.7725895039	realized	NA	B	65.B	3
checkin_flug	85	4.0793575979	1.7139103579	realized	1.2497783091	B	104.B	1
checkin_flug	85	3.2237475135	0	realized	0	B	104.B	2
checkin_flug	85	6.4716740128	3.7725895039	realized	NA	B	104.B	3
checkin_flug	86	8.4716740416	4.4864998618	realized	3.7369655942	B	61.B	1
checkin_flug	86	4.8867123582	2	realized	0	B	61.B	2
eier	1	8.6582102699	6.6771323446	realized	5.4037221861	A	120.A	1
eier	1	5.1987809273	0	realized	0	A	120.A	2
eier	1	7.0732486153	0	realized	NA	A	120.A	3
eier	2	8.6582102699	6.6771323446	realized	6.0945175988	A	96.A	1
eier	2	3.0435016882	0	realized	0	A	96.A	2
eier	2	8.6582102699	0	realized	NA	A	96.A	3
eier	3	7.6582102555	6.2620948454	realized	1	A	34.A	1
eier	3	7.6582102555	1	realized	NA	A	34.A	2
eier	4	6.3362821894	2.5235619561	realized	1.4594316186	A	95.A	1
eier	4	5.1987809273	0	realized	0	A	95.A	2
eier	4	5.1987809273	0	realized	NA	A	95.A	3
eier	5	6.6582102411	0.9385994553	realized	0	A	33.A	1
eier	5	3.0435016882	0	realized	0	A	33.A	2
eier	5	5.1987809273	0	realized	NA	A	33.A	3
eier	6	6.6582102411	0.9385994553	realized	0	A	43.A	1
eier	6	3.0435016882	0	realized	0	A	43.A	2
eier	6	5.1987809273	0	realized	NA	A	43.A	3
eier	7	6.6582102411	0.9385994553	realized	0	A	89.A	1
eier	7	3.0435016882	0	realized	0	A	89.A	2
eier	7	5.1987809273	0	realized	NA	A	89.A	3
eier	8	6.6582102411	1.716207034	realized	0.6520766966	A	99.A	1
eier	8	5.1987809273	0	realized	NA	A	99.A	2
eier	9	6.6582102411	1.716207034	realized	0.6520766966	A	97.A	1
eier	9	5.1987809273	0	realized	0	A	97.A	2
eier	9	5.1987809273	0.8073549221	realized	NA	A	97.A	3
eier	10	7.6582102555	6.2620948454	realized	1	A	115.A	1
eier	10	7.6582102555	1	realized	NA	A	115.A	2
eier	11	5.336282175	3.4041138502	realized	4.0945175988	A	120.A	1
eier	11	3.0435016882	1.2730184944	realized	0	A	120.A	2
eier	11	8.6582102699	2	realized	NA	A	120.A	3
eier	12	5.336282175	3.4041138502	realized	1.5849625007	A	55.A	1
eier	12	5.4882869608	1.6880559937	realized	0	A	55.A	2
eier	12	7.0732486153	1.5849625007	realized	NA	A	55.A	3
eier	13	5.336282175	3.4041138502	realized	1.5849625007	A	64.A	1
eier	13	5.4882869608	1.6880559937	realized	0	A	64.A	2
eier	13	8.6582102699	1.5849625007	realized	NA	A	64.A	3
eier	14	5.336282175	3.4041138502	realized	1.5849625007	A	62.A	1
eier	14	5.4882869608	1.6880559937	realized	1	A	62.A	2
eier	14	7.0732486153	1.5849625007	realized	NA	A	62.A	3
eier	15	5.336282175	3.4041138502	realized	2.8187596853	A	63.A	1
eier	15	5.1987809273	0.6880559937	realized	0	A	63.A	2
eier	15	6.0732486009	2.5849625007	realized	NA	A	63.A	3
eier	16	5.336282175	3.4041138502	realized	2.8187596853	A	56.A	1
eier	16	5.1987809273	0.6880559937	realized	0	A	56.A	2
eier	16	7.0732486153	1.5849625007	realized	NA	A	56.A	3
eier	17	5.336282175	3.4041138502	realized	2.8187596853	A	42.A	1
eier	17	5.1987809273	0.6880559937	realized	0	A	42.A	2
eier	17	8.6582102699	2.5849625007	realized	NA	A	42.A	3
eier	18	5.336282175	3.4041138502	realized	2.1699250014	A	105.A	1
eier	18	7.0732486153	3.8579809951	realized	NA	A	105.A	2
eier	19	3.0435016882	1.0931094044	realized	0	A	78.A	1
eier	19	5.8508554807	2.3219280949	realized	NA	A	78.A	2
eier	20	6.0732486009	3.8697774226	realized	0	A	125.A	1
eier	20	8.6582102699	3.3923174228	realized	NA	A	125.A	2
eier	21	6.0732486009	3.8697774226	realized	2.7369655942	A	100.A	1
eier	21	4.9577717221	1.8073549221	realized	1.2223924213	A	100.A	2
eier	22	6.0732486009	3.8697774226	realized	2.7369655942	A	103.A	1
eier	22	4.9577717221	1.8073549221	realized	0	A	103.A	2
eier	23	6.6582102411	4.6771323446	realized	4.0945175988	A	24.A	1
eier	23	3.0435016882	0	realized	0	A	24.A	2
eier	23	4.134651091	0	realized	NA	A	24.A	3
eier	24	6.6582102411	4.6771323446	realized	4.0945175988	A	94.A	1
eier	24	3.0435016882	0	realized	0	A	94.A	2
eier	24	4.134651091	0	realized	NA	A	94.A	3
eier	25	6.6582102411	4.6771323446	realized	4.0945175988	A	111.A	1
eier	25	3.0435016882	0	realized	0	A	111.A	2
eier	25	4.134651091	0	realized	NA	A	111.A	3
eier	26	6.6582102411	4.6771323446	realized	4.0945175988	A	129.A	1
eier	26	3.0435016882	0	realized	0	A	129.A	2
eier	26	4.134651091	0	realized	NA	A	129.A	3
eier	27	6.0732486009	4.1746320041	realized	3.1699250014	A	84.A	1
eier	27	5.4882869608	2.5025003405	realized	0	A	84.A	2
eier	28	6.0732486009	4.1746320041	realized	1.7369655942	A	92.A	1
eier	28	4.9577717221	0.5025003405	realized	0	A	92.A	2
eier	29	6.0732486009	4.1746320041	realized	1.7369655942	A	47.A	1
eier	29	4.9577717221	0.5025003405	realized	0	A	47.A	2
eier	30	6.0732486009	4.1746320041	realized	1.7369655942	A	52.A	1
eier	30	4.9577717221	0.5025003405	realized	0	A	52.A	2
eier	31	6.0732486009	4.1746320041	realized	1.7369655942	A	93.A	1
eier	31	4.9577717221	0.5025003405	realized	0	A	93.A	2
eier	32	7.6582102555	6.2620948454	realized	1.1699250014	A	117.A	1
eier	32	7.0732486153	0	realized	NA	A	117.A	2
eier	33	7.6582102555	6.2620948454	realized	1.1699250014	A	16.A	1
eier	33	7.0732486153	0	realized	NA	A	16.A	2
eier	34	4.8508554663	1.8026632267	realized	0	A	67.A	1
eier	34	8.6582102699	4.4594316186	realized	3.8073549221	A	67.A	2
eier	34	4.8508554663	0	realized	0	A	67.A	3
eier	34	5.8508554807	0	realized	NA	A	67.A	4
eier	35	4.8508554663	1.8026632267	realized	1.613390909	A	18.A	1
eier	35	3.0435016882	0.3933424282	realized	0.1069152039	A	18.A	2
eier	35	4.8508554663	0.3656494723	realized	0	A	18.A	3
eier	35	7.6582102555	3.7004397181	realized	NA	A	18.A	4
eier	36	4.8508554663	1.8026632267	realized	1.613390909	A	80.A	1
eier	36	3.0435016882	0.3933424282	realized	0.1069152039	A	80.A	2
eier	36	4.8508554663	0.3656494723	realized	0	A	80.A	3
eier	36	8.6582102699	3.7004397181	realized	NA	A	80.A	4
eier	37	4.8508554663	1.8026632267	realized	1.613390909	A	30.A	1
eier	37	3.0435016882	0.3933424282	realized	0.1069152039	A	30.A	2
eier	37	4.8508554663	0.3656494723	realized	0	A	30.A	3
eier	37	4.134651091	2.1154772174	realized	NA	A	30.A	4
eier	38	4.8508554663	1.8026632267	realized	1.613390909	A	113.A	1
eier	38	3.0435016882	0.3933424282	realized	0.1069152039	A	113.A	2
eier	38	4.8508554663	0.3656494723	realized	0	A	113.A	3
eier	38	4.134651091	2.1154772174	realized	NA	A	113.A	4
eier	39	4.8508554663	1.8026632267	realized	1.613390909	A	35.A	1
eier	39	3.0435016882	0.3933424282	realized	0.1069152039	A	35.A	2
eier	39	4.8508554663	0.3656494723	realized	0	A	35.A	3
eier	39	4.134651091	2.1154772174	realized	NA	A	35.A	4
eier	40	4.8508554663	1.8026632267	realized	1.613390909	A	85.A	1
eier	40	3.0435016882	0.3933424282	realized	0.1069152039	A	85.A	2
eier	40	4.8508554663	0.3656494723	realized	0.1292830169	A	85.A	3
eier	40	6.0732486009	0.7004397181	realized	NA	A	85.A	4
eier	41	4.8508554663	1.8026632267	realized	1.613390909	A	119.A	1
eier	41	3.0435016882	0.3933424282	realized	0.1069152039	A	119.A	2
eier	41	4.8508554663	0.3656494723	realized	0.1292830169	A	119.A	3
eier	41	6.0732486009	0.7004397181	realized	NA	A	119.A	4
eier	42	4.8508554663	1.8026632267	realized	1.613390909	A	28.A	1
eier	42	3.0435016882	0.3933424282	realized	0.1069152039	A	28.A	2
eier	42	4.8508554663	0.3656494723	realized	0.1292830169	A	28.A	3
eier	42	6.0732486009	0.7004397181	realized	NA	A	28.A	4
eier	43	4.8508554663	1.8026632267	realized	1.613390909	A	54.A	1
eier	43	3.0435016882	0.3933424282	realized	0.1069152039	A	54.A	2
eier	43	4.8508554663	0.3656494723	realized	0.1292830169	A	54.A	3
eier	43	6.0732486009	0.7004397181	realized	NA	A	54.A	4
eier	44	4.8508554663	1.8026632267	realized	1.613390909	A	19.A	1
eier	44	3.0435016882	0.3933424282	realized	0.1069152039	A	19.A	2
eier	44	4.8508554663	0.3656494723	realized	0.2479275134	A	19.A	3
eier	44	5.8508554807	1.7004397181	realized	NA	A	19.A	4
eier	45	4.8508554663	1.8026632267	realized	1.613390909	A	25.A	1
eier	45	3.0435016882	0.3933424282	realized	0.1069152039	A	25.A	2
eier	45	4.8508554663	0.3656494723	realized	0.2479275134	A	25.A	3
eier	45	5.8508554807	1.7004397181	realized	NA	A	25.A	4
eier	46	4.8508554663	1.8026632267	realized	1.613390909	A	38.A	1
eier	46	3.0435016882	0.3933424282	realized	0.1069152039	A	38.A	2
eier	46	4.8508554663	0.3656494723	realized	0.2479275134	A	38.A	3
eier	46	5.8508554807	1.7004397181	realized	NA	A	38.A	4
eier	47	4.8508554663	1.8026632267	realized	1.613390909	A	39.A	1
eier	47	3.0435016882	0.3933424282	realized	0.1069152039	A	39.A	2
eier	47	4.8508554663	0.3656494723	realized	0.2479275134	A	39.A	3
eier	47	5.8508554807	1.7004397181	realized	NA	A	39.A	4
eier	48	8.6582102699	7.2620948454	realized	3.0874628413	A	71.A	1
eier	48	6.0732486009	0	realized	NA	A	71.A	2
eier	49	7.0732486153	5.0921698439	realized	5.0945175988	A	49.A	1
eier	49	3.0435016882	0.5849625007	realized	0	A	49.A	2
eier	49	6.0732486009	1	realized	NA	A	49.A	3
eier	50	7.0732486153	5.0921698439	realized	3.1699250014	A	59.A	1
eier	50	5.4882869608	1.5849625007	realized	0	A	59.A	2
eier	50	7.0732486153	0	realized	NA	A	59.A	3
eier	51	6.3362821894	4.3552042498	realized	3.7725895039	A	21.A	1
eier	51	3.0435016882	0	realized	0	A	21.A	2
eier	51	4.134651091	0	realized	NA	A	21.A	3
eier	52	6.3362821894	4.3552042498	realized	3.7725895039	A	31.A	1
eier	52	3.0435016882	0	realized	0	A	31.A	2
eier	52	4.134651091	0	realized	NA	A	31.A	3
eier	53	6.3362821894	4.3552042498	realized	3.7725895039	A	37.A	1
eier	53	3.0435016882	0	realized	0	A	37.A	2
eier	53	4.134651091	0	realized	NA	A	37.A	3
eier	54	6.3362821894	4.3552042498	realized	3.7725895039	A	41.A	1
eier	54	3.0435016882	0	realized	0	A	41.A	2
eier	54	4.134651091	0	realized	NA	A	41.A	3
eier	55	6.3362821894	4.3552042498	realized	3.7725895039	A	50.A	1
eier	55	3.0435016882	0	realized	0	A	50.A	2
eier	55	4.134651091	0	realized	NA	A	50.A	3
eier	56	3.0435016882	0.5826147459	realized	0	A	90.A	1
eier	56	8.6582102699	6.6794800995	realized	NA	A	90.A	2
eier	57	5.4882869608	3.5072073432	realized	0	A	88.A	1
eier	57	8.6582102699	3.1699250014	realized	0	A	88.A	2
eier	57	8.6582102699	0	realized	NA	A	88.A	3
eier	58	5.4882869608	3.5072073432	realized	3.2730184944	A	121.A	1
eier	58	5.336282175	3.1699250014	realized	0	A	121.A	2
eier	58	8.6582102699	0	realized	NA	A	121.A	3
eier	59	5.4882869608	3.5072073432	realized	3.7369655942	A	136.A	1
eier	59	4.9577717221	3.1699250014	realized	1	A	136.A	2
eier	60	7.6582102555	5.6771323446	realized	3.7369655942	A	53.A	1
eier	60	4.9577717221	1	realized	0	A	53.A	2
eier	61	7.0732486153	4.4547399233	realized	0.5849625007	A	23.A	1
eier	61	7.0732486153	1.2223924213	realized	0.5849625007	A	23.A	2
eier	61	5.1987809273	0	realized	NA	A	23.A	3
eier	62	7.0732486153	4.4547399233	realized	0.5849625007	A	48.A	1
eier	62	7.0732486153	1.2223924213	realized	0.5849625007	A	48.A	2
eier	62	5.1987809273	0	realized	NA	A	48.A	3
eier	63	7.6582102555	5.6771323446	realized	0	A	15.A	1
eier	63	7.6582102555	0	realized	0	A	15.A	2
eier	63	5.1987809273	0	realized	NA	A	15.A	3
eier	64	7.6582102555	5.6771323446	realized	0	A	130.A	1
eier	64	7.6582102555	0	realized	0	A	130.A	2
eier	64	5.1987809273	0	realized	NA	A	130.A	3
eier	65	6.3362821894	4.2620948454	realized	4.0945175988	A	108.A	1
eier	65	3.0435016882	0.4150374993	realized	0	A	108.A	2
eier	65	7.0732486153	2	realized	NA	A	108.A	3
eier	66	6.3362821894	4.2620948454	realized	4.0945175988	A	134.A	1
eier	66	3.0435016882	0.4150374993	realized	0	A	134.A	2
eier	66	8.6582102699	2	realized	NA	A	134.A	3
eier	67	6.3362821894	4.2620948454	realized	4.0945175988	A	70.A	1
eier	67	3.0435016882	0.4150374993	realized	0	A	70.A	2
eier	67	7.0732486153	2	realized	NA	A	70.A	3
eier	68	6.3362821894	4.2620948454	realized	4.0945175988	A	135.A	1
eier	68	3.0435016882	0.4150374993	realized	0	A	135.A	2
eier	68	8.6582102699	2	realized	NA	A	135.A	3
eier	69	5.1987809273	3.0141673319	realized	1	A	74.A	1
eier	69	7.6582102555	3.6629650127	realized	0	A	74.A	2
eier	69	3.0435016882	0	realized	NA	A	74.A	3
eier	70	7.6582102555	5.6771323446	realized	5.0945175988	A	17.A	1
eier	70	3.0435016882	0	realized	0	A	17.A	2
eier	70	7.0732486153	0	realized	NA	A	17.A	3
eier	71	7.6582102555	5.6771323446	realized	5.0945175988	A	101.A	1
eier	71	3.0435016882	0	realized	0	A	101.A	2
eier	71	7.0732486153	0	realized	NA	A	101.A	3
eier	72	7.0732486153	4.8026632267	realized	4.6794800995	A	29.A	1
eier	72	3.0435016882	0.4594316186	realized	0	A	29.A	2
eier	72	7.6582102555	0	realized	0	A	29.A	3
eier	72	7.0732486153	0	realized	NA	A	29.A	4
eier	73	7.0732486153	4.8026632267	realized	4.6794800995	A	111.A	1
eier	73	3.0435016882	0.4594316186	realized	0	A	111.A	2
eier	73	7.6582102555	0	realized	0	A	111.A	3
eier	73	7.0732486153	0	realized	NA	A	111.A	4
eier	74	4.9577717221	2.9401667505	realized	2.9541963104	A	40.A	1
eier	74	4.134651091	1.7369655942	realized	0	A	40.A	2
eier	74	8.6582102699	2	realized	NA	A	40.A	3
eier	75	4.9577717221	2.9401667505	realized	2.9541963104	A	69.A	1
eier	75	4.134651091	1.7369655942	realized	0	A	69.A	2
eier	76	5.1987809273	1.2734101586	realized	0	A	82.A	1
eier	76	8.6582102699	5.4037221861	realized	0	A	82.A	2
eier	76	8.6582102699	0	realized	NA	A	82.A	3
eier	77	5.1987809273	1.2734101586	realized	1.5849625007	A	124.A	1
eier	77	7.0732486153	5.4037221861	realized	0	A	124.A	2
eier	77	8.6582102699	0	realized	NA	A	124.A	3
eier	78	5.1987809273	1.2734101586	realized	2.2223924213	A	57.A	1
eier	78	7.0732486153	5.4037221861	realized	2.5025003405	A	57.A	2
eier	78	5.1987809273	0	realized	NA	A	57.A	3
eier	79	5.1987809273	1.2734101586	realized	0.1768777621	A	91.A	1
eier	79	5.8508554807	2.4651227307	realized	1	A	91.A	2
eier	79	5.336282175	2.9385994553	realized	NA	A	91.A	3
eier	80	5.8508554807	3.4547399233	realized	2.8721251774	A	26.A	1
eier	80	3.0435016882	0	realized	0	A	26.A	2
eier	80	4.134651091	0	realized	0	A	26.A	3
eier	80	5.8508554807	0	realized	NA	A	26.A	4
eier	81	5.8508554807	3.4547399233	realized	2.8721251774	A	36.A	1
eier	81	3.0435016882	0	realized	0	A	36.A	2
eier	81	4.134651091	0	realized	0	A	36.A	3
eier	81	5.8508554807	0	realized	NA	A	36.A	4
eier	82	5.8508554807	3.4547399233	realized	2.8721251774	A	60.A	1
eier	82	3.0435016882	0	realized	0	A	60.A	2
eier	82	4.134651091	0	realized	0	A	60.A	3
eier	82	5.8508554807	0	realized	NA	A	60.A	4
eier	83	5.8508554807	3.4547399233	realized	2.8721251774	A	72.A	1
eier	83	3.0435016882	0	realized	0	A	72.A	2
eier	83	4.134651091	0	realized	0	A	72.A	3
eier	83	5.8508554807	0	realized	NA	A	72.A	4
eier	84	5.8508554807	3.4547399233	realized	2.8721251774	A	91.A	1
eier	84	3.0435016882	0	realized	0	A	91.A	2
eier	84	4.134651091	0	realized	0	A	91.A	3
eier	84	5.8508554807	0	realized	NA	A	91.A	4
eier	85	5.8508554807	3.4547399233	realized	2.8721251774	A	107.A	1
eier	85	3.0435016882	0	realized	0	A	107.A	2
eier	85	4.134651091	0	realized	0	A	107.A	3
eier	85	5.8508554807	0	realized	NA	A	107.A	4
eier	86	5.8508554807	3.4547399233	realized	2.8721251774	A	123.A	1
eier	86	3.0435016882	0	realized	0	A	123.A	2
eier	86	4.134651091	0	realized	0	A	123.A	3
eier	86	5.8508554807	0	realized	NA	A	123.A	4
eier	87	8.6582102699	6.6771323446	realized	3.1699250014	A	131.A	1
eier	87	5.4882869608	0	realized	0	A	131.A	2
eier	88	4.9577717221	0	realized	0	A	86.A	1
eier	88	6.0732486009	0	realized	0	A	86.A	2
eier	89	7.0732486153	5.9401667505	realized	NA	A	133.A	1
eier	90	7.0732486153	5.9401667505	realized	5.6794800995	A	77.A	1
eier	90	3.0435016882	0.3219280949	realized	NA	A	77.A	2
eier	91	7.0732486153	5.9401667505	realized	5.6794800995	A	82.A	1
eier	91	3.0435016882	0.3219280949	realized	NA	A	82.A	2
eier	92	4.9577717221	0	realized	0	A	61.A	1
eier	92	4.134651091	0	realized	NA	A	61.A	2
eier	93	4.9577717221	0	realized	0	A	116.A	1
eier	93	4.134651091	0	realized	NA	A	116.A	2
eier	94	6.6582102411	4.3552042498	realized	3.7725895039	A	22.A	1
eier	94	3.0435016882	0	realized	0	A	22.A	2
eier	94	7.6582102555	2.3219280949	realized	NA	A	22.A	3
eier	95	6.6582102411	4.6771323446	realized	2.0703893279	A	127.A	1
eier	95	6.0732486009	1.2630344058	realized	NA	A	127.A	2
eier	96	6.6582102411	4.6771323446	realized	1.5849625007	A	76.A	1
eier	96	7.0732486153	2	realized	0.7369655942	A	76.A	2
eier	96	6.0732486009	0	realized	NA	A	76.A	3
eier	97	8.6582102699	6.6771323446	realized	1.8744691179	A	45.A	1
eier	97	7.0732486153	0	realized	0	A	45.A	2
eier	97	7.0732486153	0	realized	NA	A	45.A	3
essen_zurueck	1	9.3641332778	7.3923174228	realized	6.6342060197	A	111.A	1
essen_zurueck	1	4.3641332057	0	realized	0	A	111.A	2
essen_zurueck	1	7.7791716232	0	realized	NA	A	111.A	3
essen_zurueck	2	5.66369473	4.0703893279	realized	3.4118135984	A	22.A	1
essen_zurueck	2	4.3641332057	0.0995356736	realized	NA	A	22.A	2
essen_zurueck	3	5.66369473	4.0703893279	realized	3.4118135984	A	30.A	1
essen_zurueck	3	4.3641332057	0.0995356736	realized	NA	A	30.A	2
essen_zurueck	4	5.66369473	4.0703893279	realized	3.4118135984	A	52.A	1
essen_zurueck	4	4.3641332057	0.0995356736	realized	NA	A	52.A	2
essen_zurueck	5	5.66369473	4.0703893279	realized	3.4118135984	A	59.A	1
essen_zurueck	5	4.3641332057	0.0995356736	realized	NA	A	59.A	2
essen_zurueck	6	5.66369473	4.0703893279	realized	3.4118135984	A	71.A	1
essen_zurueck	6	4.3641332057	0.0995356736	realized	NA	A	71.A	2
essen_zurueck	7	5.66369473	4.0703893279	realized	3.4118135984	A	89.A	1
essen_zurueck	7	4.3641332057	0.0995356736	realized	NA	A	89.A	2
essen_zurueck	8	5.66369473	4.0703893279	realized	3.4118135984	A	92.A	1
essen_zurueck	8	4.3641332057	0.0995356736	realized	NA	A	92.A	2
essen_zurueck	9	5.66369473	4.0703893279	realized	3.4118135984	A	103.A	1
essen_zurueck	9	4.3641332057	0.0995356736	realized	NA	A	103.A	2
essen_zurueck	10	5.66369473	4.0703893279	realized	3.4118135984	A	105.A	1
essen_zurueck	10	4.3641332057	0.0995356736	realized	NA	A	105.A	2
essen_zurueck	11	5.66369473	4.0703893279	realized	3.4118135984	A	107.A	1
essen_zurueck	11	4.3641332057	0.0995356736	realized	NA	A	107.A	2
essen_zurueck	12	5.66369473	4.0703893279	realized	3.4118135984	A	133.A	1
essen_zurueck	12	4.3641332057	0.0995356736	realized	NA	A	133.A	2
essen_zurueck	13	5.66369473	4.0703893279	realized	3.4118135984	A	121.A	1
essen_zurueck	13	4.3641332057	0.0995356736	realized	0	A	121.A	2
essen_zurueck	13	8.3641332634	2.2223924213	realized	NA	A	121.A	3
essen_zurueck	14	5.66369473	4.0703893279	realized	3.4118135984	A	129.A	1
essen_zurueck	14	4.3641332057	0.0995356736	realized	0	A	129.A	2
essen_zurueck	14	8.3641332634	2.2223924213	realized	NA	A	129.A	3
essen_zurueck	15	6.5567784886	4.7293524101	realized	NA	A	60.A	1
essen_zurueck	16	6.5567784886	4.7293524101	realized	NA	A	115.A	1
essen_zurueck	17	6.7791716088	4.8073549221	omitted	6.6342060197	A	18.A	1
essen_zurueck	17	4.3641332057	0.758111403	omitted	1	A	18.A	2
essen_zurueck	17	6.7791716088	4.8073549221	omitted	NA	A	18.A	3
essen_zurueck	18	6.7791716088	4.8073549221	realized	3	A	110.A	1
essen_zurueck	18	6.3641332345	2.5849625007	realized	0	A	110.A	2
essen_zurueck	19	9.3641332778	7.9772799235	realized	7.6438561898	A	47.A	1
essen_zurueck	19	3.0787323966	0	realized	NA	A	47.A	2
essen_zurueck	20	4.3641332057	0.758111403	realized	0.4150374993	A	76.A	1
essen_zurueck	20	7.3641332489	5.049243519	realized	1.7369655942	A	76.A	2
essen_zurueck	20	7.7791716232	1.5849625007	realized	NA	A	76.A	3
essen_zurueck	21	4.3641332057	0.758111403	realized	0.4150374993	A	74.A	1
essen_zurueck	21	7.3641332489	5.049243519	realized	5.4262647547	A	74.A	2
essen_zurueck	21	4.2766701609	1.5849625007	realized	NA	A	74.A	3
essen_zurueck	22	4.3641332057	0.758111403	realized	0.4150374993	A	78.A	1
essen_zurueck	22	7.3641332489	5.049243519	realized	1.7369655942	A	78.A	2
essen_zurueck	22	8.3641332634	1.5849625007	realized	NA	A	78.A	3
essen_zurueck	23	4.3641332057	0.758111403	realized	1	A	40.A	1
essen_zurueck	23	8.3641332634	6.6342060197	realized	1.5849625007	A	40.A	2
essen_zurueck	23	6.7791716088	0	realized	NA	A	40.A	3
essen_zurueck	24	4.3641332057	0.758111403	omitted	0	A	18.A	1
essen_zurueck	24	9.3641332778	7.3923174228	realized	0	A	18.A	2
[truncated: 4,817 more rows]
